# Supplementary material for: First record of the genus Oodera Westwood, 1874 (Hymenoptera, Pteromalidae, Cleonyminae, Ooderini) from the Arabian Peninsula, with the description of four new species
Source: Zookeys. 2019 Sep 3;874:47–68. doi: 10.3897/zookeys.874.35935 (PMC6736892; doi:10.3897/zookeys.874.35935)
Supplement: XML Treatment for Oodera [file zookeys.874.35935-treatment1.xml]

<!DOCTYPE tp:taxon-treatment
  PUBLIC "-//TaxonX//DTD Taxonomic Treatment Publishing DTD v0 20100105//EN" "tax-treatment-NSO.dtd">
<tp:taxon-treatment xmlns:tp="http://www.plazi.org/taxpub"><tp:treatment-meta><kwd-group><label>Taxon classification</label><kwd><named-content xmlns:xlink="http://www.w3.org/1999/xlink" content-type="kingdom">Animalia</named-content></kwd><kwd><named-content xmlns:xlink="http://www.w3.org/1999/xlink" content-type="order">Hymenoptera</named-content></kwd><kwd><named-content xmlns:xlink="http://www.w3.org/1999/xlink" content-type="family">Pteromalidae</named-content></kwd></kwd-group><mixed-citation publication-type="journal"><person-group><name><surname>Soliman</surname><given-names>Ahmed M.</given-names></name><name><surname>Gadallah</surname><given-names>Neveen S.</given-names></name><name><surname>Al Dhafer</surname><given-names>Hathal M.</given-names></name></person-group><article-title>First record of the genus <italic><tp:taxon-name><tp:taxon-name-part taxon-name-part-type="genus" reg="Oodera">Oodera</tp:taxon-name-part></tp:taxon-name></italic> Westwood, 1874 (<tp:taxon-name><tp:taxon-name-part taxon-name-part-type="order">Hymenoptera</tp:taxon-name-part></tp:taxon-name>, <tp:taxon-name><tp:taxon-name-part taxon-name-part-type="family">Pteromalidae</tp:taxon-name-part></tp:taxon-name>, <tp:taxon-name><tp:taxon-name-part taxon-name-part-type="subfamily">Cleonyminae</tp:taxon-name-part></tp:taxon-name>, <tp:taxon-name><tp:taxon-name-part taxon-name-part-type="tribe">Ooderini</tp:taxon-name-part></tp:taxon-name>) from the Arabian Peninsula, with the description of four new species</article-title><source>Zookeys</source><day>03</day><month>9</month><year>2019</year><volume>874</volume><fpage>47</fpage><lpage>68</lpage><pub-id pub-id-type="doi">10.3897/zookeys.874.35935</pub-id></mixed-citation></tp:treatment-meta><tp:nomenclature><tp:taxon-name><object-id xmlns:xlink="http://www.w3.org/1999/xlink" content-type="arpha" xlink:type="simple">EC27E66604035317BF48323B0E803B5D</object-id>
            <tp:taxon-name-part taxon-name-part-type="genus" reg="Oodera">Oodera</tp:taxon-name-part>
          </tp:taxon-name><tp:taxon-authority>Westwood, 1874</tp:taxon-authority><tp:nomenclature-citation-list><tp:nomenclature-citation><tp:taxon-name>
                <tp:taxon-name-part taxon-name-part-type="genus" reg="Oodera">Oodera</tp:taxon-name-part>
              </tp:taxon-name><comment>Westwood, 1874. Thesaurus Entomologicus Oxoniensis: 145. Type species: <tp:taxon-name><tp:taxon-name-part taxon-name-part-type="genus" reg="Oodera">Oodera</tp:taxon-name-part> <tp:taxon-name-part taxon-name-part-type="species" reg="gracilis">gracilis</tp:taxon-name-part></tp:taxon-name> Westwood; subsequent designation by <xref ref-type="bibr" rid="B1">Ashmead (1904</xref>: 288).</comment></tp:nomenclature-citation><tp:nomenclature-citation><tp:taxon-name>
                <tp:taxon-name-part taxon-name-part-type="genus" reg="Stellophora">Stellophora</tp:taxon-name-part>
              </tp:taxon-name><comment>Risbec, 1951. Mem. Inst. Er. Afr. Noire 63: 239. Type species: <tp:taxon-name><tp:taxon-name-part taxon-name-part-type="genus" reg="Stellophora">Stellophora</tp:taxon-name-part> <tp:taxon-name-part taxon-name-part-type="species" reg="magnifica">magnifica</tp:taxon-name-part></tp:taxon-name> Risbec by monotypy. Synonymized by <xref ref-type="bibr" rid="B2">Bouček (1958</xref>: 375).</comment></tp:nomenclature-citation></tp:nomenclature-citation-list></tp:nomenclature><tp:treatment-sec sec-type="diagnosis" id="SECID0EYFAE"><title>Diagnosis.</title><p>Individuals of <italic><tp:taxon-name><tp:taxon-name-part taxon-name-part-type="genus" reg="Oodera">Oodera</tp:taxon-name-part></tp:taxon-name></italic> are diagnosed by the following combination of character states: head with deep scrobes in the form of an inverted V; parascrobal area of the head crested (= corona of <xref ref-type="bibr" rid="B16">Werner and Peters 2018</xref>); mesosoma dorsally flattened, with pronotum (no.) usually longer than wide, pentagonal (rounded in few cases), without differentiated collar, widened anteriorly and narrowed towards mesoscutum; mesoscutum (msc.) with star-like grooves, arranged radially from almost one point, notauli sulcate, V-shaped, extended to anterior margin of mesoscutellum; axillae conspicuously large, triangular, greatly advanced anterior to mesoscutellum; mesoscutellum (sct.) longitudinally ridged dorsally, with smoother coraceous apex; profemur (fm1.) distinctly enlarged, oval-shaped, with a row of oblique strong black bristles and a comb of peculiar pegs along its outer ventral margin; protibia (tb1.) curved, strongly carinate along its dorsal and ventral margins; mesocoxae with small membranous area anterior to each one; postmarginal vein (pmv.) of forewing slightly longer or slightly shorter than marginal vein (mav.); metasomal petiole very short, membranous medio-ventrally; ovipositor (ovp.) sheaths varying in length among the different species, from shorter than, to distinctly longer than metasomal length (<abbrev xmlns:xlink="http://www.w3.org/1999/xlink" xlink:title="metasomal length" id="ABBRID0EJGAE" xlink:type="simple">mts.l</abbrev>) (<xref ref-type="bibr" rid="B2">Bouček 1958</xref>, <xref ref-type="bibr" rid="B3">1988</xref>; <xref ref-type="bibr" rid="B6">Gibson 1989</xref>, <xref ref-type="bibr" rid="B8">2003</xref>; <xref ref-type="bibr" rid="B4">Bouček and Rasplus 1991</xref>; <xref ref-type="bibr" rid="B16">Werner and Peters 2018</xref>).</p></tp:treatment-sec><ref-list><ref id="B1"><mixed-citation xmlns:xlink="http://www.w3.org/1999/xlink" xlink:type="simple"><person-group><name name-style="western"><surname>Ashmead</surname><given-names>WH</given-names></name></person-group> (<year>1904</year>) Classification of the chalcid flies, or the superfamily <tp:taxon-name><tp:taxon-name-part taxon-name-part-type="superfamily">Chalcidoidea</tp:taxon-name-part></tp:taxon-name>, with descriptions of new species in the Carnegie Museum collected in South America by Herbert H. Smith. Memoirs of the Carnegie Museum 1: 255−551. [39 pls] <ext-link xlink:type="simple" ext-link-type="doi" xlink:href="10.5962/bhl.title.10341">https://doi.org/10.5962/bhl.title.10341</ext-link></mixed-citation></ref><ref id="B2"><mixed-citation xmlns:xlink="http://www.w3.org/1999/xlink" xlink:type="simple"><person-group><name name-style="western"><surname>Bouček</surname><given-names>Z</given-names></name></person-group> (<year>1958</year>) Eine Cleonyminen-Studie; Bestimuungsstabelle der Gattungen mit Beschreibungen und Notizen, eingeschlossen einige <tp:taxon-name><tp:taxon-name-part taxon-name-part-type="family">Eupelmidae</tp:taxon-name-part></tp:taxon-name> (Hym. <tp:taxon-name><tp:taxon-name-part taxon-name-part-type="superfamily">Chalcidoidea</tp:taxon-name-part></tp:taxon-name>). Sborník Entomologického Oddeleni Nárolního Musea v Praze 32: 353−386.</mixed-citation></ref><ref id="B16"><mixed-citation xmlns:xlink="http://www.w3.org/1999/xlink" xlink:type="simple"><person-group><name name-style="western"><surname>Werner</surname><given-names>J</given-names></name><name name-style="western"><surname>Peters</surname><given-names>RS</given-names></name></person-group> (<year>2018</year>) Taxonomic revision of the genus <italic><tp:taxon-name><tp:taxon-name-part taxon-name-part-type="genus">Oodera</tp:taxon-name-part></tp:taxon-name></italic> Westwood, 1874 (<tp:taxon-name><tp:taxon-name-part taxon-name-part-type="order">Hymenoptera</tp:taxon-name-part></tp:taxon-name>, <tp:taxon-name><tp:taxon-name-part taxon-name-part-type="family">Chalcidoidae</tp:taxon-name-part></tp:taxon-name>, <tp:taxon-name><tp:taxon-name-part taxon-name-part-type="family">Pteromalidae</tp:taxon-name-part></tp:taxon-name>, <tp:taxon-name><tp:taxon-name-part taxon-name-part-type="subfamily">Cleonyminae</tp:taxon-name-part></tp:taxon-name>), with descriptions of ten new species. Journal of <tp:taxon-name><tp:taxon-name-part taxon-name-part-type="order">Hymenoptera</tp:taxon-name-part></tp:taxon-name> Research 63: 73−123. <ext-link xlink:type="simple" ext-link-type="doi" xlink:href="10.3897/jhr.63.12754">https://doi.org/10.3897/jhr.63.12754</ext-link></mixed-citation></ref><ref id="B3"><mixed-citation xmlns:xlink="http://www.w3.org/1999/xlink" xlink:type="simple"><person-group><name name-style="western"><surname>Bouček</surname><given-names>Z</given-names></name></person-group> (<year>1988</year>) <source>Australasian <tp:taxon-name><tp:taxon-name-part taxon-name-part-type="superfamily">Chalcidoidea</tp:taxon-name-part></tp:taxon-name> (<tp:taxon-name><tp:taxon-name-part taxon-name-part-type="order">Hymenoptera</tp:taxon-name-part></tp:taxon-name>). A biosystematics revision of genera of fourteen families, with a reclassification of species.</source><publisher-name>Cab International</publisher-name>, <publisher-loc>Wallingford</publisher-loc>, <size units="page">832 pp</size>.</mixed-citation></ref><ref id="B6"><mixed-citation xmlns:xlink="http://www.w3.org/1999/xlink" xlink:type="simple"><person-group><name name-style="western"><surname>Gibson</surname><given-names>GAP</given-names></name></person-group> (<year>1989</year>) Phylogeny and classification of <tp:taxon-name><tp:taxon-name-part taxon-name-part-type="family">Eupelmidae</tp:taxon-name-part></tp:taxon-name>, with a revision of the world genera of <tp:taxon-name><tp:taxon-name-part taxon-name-part-type="subfamily">Calosotinae</tp:taxon-name-part></tp:taxon-name> and <tp:taxon-name><tp:taxon-name-part taxon-name-part-type="family">Metapelmatinae</tp:taxon-name-part></tp:taxon-name> (<tp:taxon-name><tp:taxon-name-part taxon-name-part-type="order">Hymenoptera</tp:taxon-name-part></tp:taxon-name>: <tp:taxon-name><tp:taxon-name-part taxon-name-part-type="superfamily">Chalcidoidea</tp:taxon-name-part></tp:taxon-name>). Memoirs of the Entomological Society of Canada 149: 1−121. <ext-link xlink:type="simple" ext-link-type="doi" xlink:href="10.4039/entm121149fv">https://doi.org/10.4039/entm121149fv</ext-link></mixed-citation></ref><ref id="B8"><mixed-citation xmlns:xlink="http://www.w3.org/1999/xlink" xlink:type="simple"><person-group><name name-style="western"><surname>Gibson</surname><given-names>GAP</given-names></name></person-group> (<year>2003</year>) Phylogenetics and classification of <tp:taxon-name><tp:taxon-name-part taxon-name-part-type="subfamily">Cleonyminae</tp:taxon-name-part></tp:taxon-name> (<tp:taxon-name><tp:taxon-name-part taxon-name-part-type="order">Hymenoptera</tp:taxon-name-part></tp:taxon-name>: <tp:taxon-name><tp:taxon-name-part taxon-name-part-type="superfamily">Chalcidoidea</tp:taxon-name-part></tp:taxon-name>: <tp:taxon-name><tp:taxon-name-part taxon-name-part-type="family">Pteromalidae</tp:taxon-name-part></tp:taxon-name>). Memoirs on Entomology, International 16: 1−339.</mixed-citation></ref><ref id="B4"><mixed-citation xmlns:xlink="http://www.w3.org/1999/xlink" xlink:type="simple"><person-group><name name-style="western"><surname>Bouček</surname><given-names>Z</given-names></name><name name-style="western"><surname>Rasplus</surname><given-names>JY</given-names></name></person-group> (<year>1991</year>) <source>Illustrated key to the West-Palaearctic genera of <tp:taxon-name><tp:taxon-name-part taxon-name-part-type="family">Pteromalidae</tp:taxon-name-part></tp:taxon-name> (<tp:taxon-name><tp:taxon-name-part taxon-name-part-type="order">Hymenoptera</tp:taxon-name-part></tp:taxon-name>: <tp:taxon-name><tp:taxon-name-part taxon-name-part-type="superfamily">Chalcidoidea</tp:taxon-name-part></tp:taxon-name>).</source><publisher-name>Institut National de la Recherche Agronomique</publisher-name>, <publisher-loc>Paris</publisher-loc>, <size units="page">140 pp</size>.</mixed-citation></ref></ref-list></tp:taxon-treatment>
