# Supplementary material for: First record of the genus Oodera Westwood, 1874 (Hymenoptera, Pteromalidae, Cleonyminae, Ooderini) from the Arabian Peninsula, with the description of four new species
Source: Zookeys. 2019 Sep 3;874:47–68. doi: 10.3897/zookeys.874.35935 (PMC6736892; doi:10.3897/zookeys.874.35935)
Supplement: XML Treatment for Oodera arabica [file zookeys.874.35935-treatment2.xml]

<!DOCTYPE tp:taxon-treatment
  PUBLIC "-//TaxonX//DTD Taxonomic Treatment Publishing DTD v0 20100105//EN" "tax-treatment-NSO.dtd">
<tp:taxon-treatment xmlns:tp="http://www.plazi.org/taxpub"><tp:treatment-meta><kwd-group><label>Taxon classification</label><kwd><named-content xmlns:xlink="http://www.w3.org/1999/xlink" content-type="kingdom">Animalia</named-content></kwd><kwd><named-content xmlns:xlink="http://www.w3.org/1999/xlink" content-type="order">Hymenoptera</named-content></kwd><kwd><named-content xmlns:xlink="http://www.w3.org/1999/xlink" content-type="family">Pteromalidae</named-content></kwd></kwd-group><mixed-citation publication-type="journal"><person-group><name><surname>Soliman</surname><given-names>Ahmed M.</given-names></name><name><surname>Gadallah</surname><given-names>Neveen S.</given-names></name><name><surname>Al Dhafer</surname><given-names>Hathal M.</given-names></name></person-group><article-title>First record of the genus <italic><tp:taxon-name><tp:taxon-name-part taxon-name-part-type="genus" reg="Oodera">Oodera</tp:taxon-name-part></tp:taxon-name></italic> Westwood, 1874 (<tp:taxon-name><tp:taxon-name-part taxon-name-part-type="order">Hymenoptera</tp:taxon-name-part></tp:taxon-name>, <tp:taxon-name><tp:taxon-name-part taxon-name-part-type="family">Pteromalidae</tp:taxon-name-part></tp:taxon-name>, <tp:taxon-name><tp:taxon-name-part taxon-name-part-type="subfamily">Cleonyminae</tp:taxon-name-part></tp:taxon-name>, <tp:taxon-name><tp:taxon-name-part taxon-name-part-type="tribe">Ooderini</tp:taxon-name-part></tp:taxon-name>) from the Arabian Peninsula, with the description of four new species</article-title><source>Zookeys</source><day>03</day><month>9</month><year>2019</year><volume>874</volume><fpage>47</fpage><lpage>68</lpage><pub-id pub-id-type="doi">10.3897/zookeys.874.35935</pub-id></mixed-citation></tp:treatment-meta><tp:nomenclature><tp:taxon-name><object-id xmlns:xlink="http://www.w3.org/1999/xlink" content-type="arpha" xlink:type="simple">7A967BA3A2D056DFAC689BBED849A1E3</object-id>
            <tp:taxon-name-part taxon-name-part-type="genus" reg="Oodera">Oodera</tp:taxon-name-part>
            <tp:taxon-name-part taxon-name-part-type="species" reg="arabica">arabica</tp:taxon-name-part>
            <object-id xmlns:xlink="http://www.w3.org/1999/xlink" content-type="zoobank" xlink:type="simple">http://zoobank.org/6D4D5A30-8081-4B52-988B-6AEC6BB41156</object-id>
          </tp:taxon-name><tp:taxon-authority>Gadallah &amp; Soliman</tp:taxon-authority><tp:taxon-status xmlns:xlink="http://www.w3.org/1999/xlink" xlink:type="simple">sp. nov.</tp:taxon-status><xref ref-type="fig" rid="F2">Figs 2A</xref><xref ref-type="fig" rid="F3">, 3A</xref><xref ref-type="fig" rid="F4">, 4A</xref><xref ref-type="fig" rid="F5">, 5 (A, E), 6A, 7A, 8A, 9(A, E), 10A</xref></tp:nomenclature><tp:treatment-sec sec-type="material" id="SECID0EGUAE"><title>Material examined.</title><p><bold>Holotype</bold> ♀: SAUDI ARABIA, Al-Baha (Al-Mikhwah, Shada Al-Ala Natural Reserve), 29.iii.2017, leg. D. Baiocchi, e.l. <italic><tp:taxon-name><tp:taxon-name-part taxon-name-part-type="genus" reg="Acacia">Acacia</tp:taxon-name-part></tp:taxon-name></italic> [<named-content xmlns:xlink="http://www.w3.org/1999/xlink" content-type="dwc:institutional_code" xlink:type="simple">KSMA</named-content>]. <bold>Paratype</bold> 1♀: SAUDI ARABIA, Al-Baha (Al-Mikhwah, The Ain Village), 13.iv.2016, leg. D. Baiocchi, e.l. <italic><tp:taxon-name><tp:taxon-name-part taxon-name-part-type="genus" reg="Acacia">Acacia</tp:taxon-name-part></tp:taxon-name></italic> sp. [<named-content xmlns:xlink="http://www.w3.org/1999/xlink" content-type="dwc:institutional_code" xlink:type="simple">KSMA</named-content>].</p><fig id="F2" position="float" orientation="portrait"><object-id xmlns:xlink="http://www.w3.org/1999/xlink" content-type="doi" xlink:type="simple">10.3897/zookeys.874.35935.figure2</object-id><object-id xmlns:xlink="http://www.w3.org/1999/xlink" content-type="arpha" xlink:type="simple">B3A3073EDD215F01B7C650C0B7EAE7D0</object-id><label>Figure 2.</label><caption><p>Dorsal habitus, Holotype <bold>A</bold><italic><tp:taxon-name><tp:taxon-name-part taxon-name-part-type="genus" reg="Oodera">Oodera</tp:taxon-name-part> <tp:taxon-name-part taxon-name-part-type="species" reg="arabica">arabica</tp:taxon-name-part></tp:taxon-name></italic> sp. nov. <bold>B</bold><italic><tp:taxon-name><tp:taxon-name-part taxon-name-part-type="genus" reg="Oodera">Oodera</tp:taxon-name-part> <tp:taxon-name-part taxon-name-part-type="species" reg="omanensis">omanensis</tp:taxon-name-part></tp:taxon-name></italic> sp. nov. <bold>C</bold><italic><tp:taxon-name><tp:taxon-name-part taxon-name-part-type="genus" reg="Oodera">Oodera</tp:taxon-name-part> <tp:taxon-name-part taxon-name-part-type="species" reg="rapuzzii">rapuzzii</tp:taxon-name-part></tp:taxon-name></italic> sp. nov. <bold>D</bold><italic><tp:taxon-name><tp:taxon-name-part taxon-name-part-type="genus" reg="Oodera">Oodera</tp:taxon-name-part> <tp:taxon-name-part taxon-name-part-type="species" reg="similis">similis</tp:taxon-name-part></tp:taxon-name></italic> sp. nov.</p></caption><graphic xmlns:xlink="http://www.w3.org/1999/xlink" xlink:href="zookeys-874-047-g002.jpg" position="float" orientation="portrait" xlink:type="simple" id="oo_330868.jpg"><uri content-type="original_file" xlink:type="simple">https://binary.pensoft.net/fig/330868</uri></graphic></fig><fig id="F3" position="float" orientation="portrait"><object-id xmlns:xlink="http://www.w3.org/1999/xlink" content-type="doi" xlink:type="simple">10.3897/zookeys.874.35935.figure3</object-id><object-id xmlns:xlink="http://www.w3.org/1999/xlink" content-type="arpha" xlink:type="simple">16E96464E36551CC86947BBD0191556A</object-id><label>Figure 3.</label><caption><p>Lateral habitus, Holotype <bold>A</bold><italic><tp:taxon-name><tp:taxon-name-part taxon-name-part-type="genus" reg="Oodera">Oodera</tp:taxon-name-part> <tp:taxon-name-part taxon-name-part-type="species" reg="arabica">arabica</tp:taxon-name-part></tp:taxon-name></italic> sp. nov. <bold>B</bold><italic><tp:taxon-name><tp:taxon-name-part taxon-name-part-type="genus" reg="Oodera">Oodera</tp:taxon-name-part> <tp:taxon-name-part taxon-name-part-type="species" reg="omanensis">omanensis</tp:taxon-name-part></tp:taxon-name></italic> sp. nov. <bold>C</bold><italic><tp:taxon-name><tp:taxon-name-part taxon-name-part-type="genus" reg="Oodera">Oodera</tp:taxon-name-part> <tp:taxon-name-part taxon-name-part-type="species" reg="rapuzzii">rapuzzii</tp:taxon-name-part></tp:taxon-name></italic> sp. nov. <bold>D</bold><italic><tp:taxon-name><tp:taxon-name-part taxon-name-part-type="genus" reg="Oodera">Oodera</tp:taxon-name-part> <tp:taxon-name-part taxon-name-part-type="species" reg="similis">similis</tp:taxon-name-part></tp:taxon-name></italic> sp. nov.</p></caption><graphic xmlns:xlink="http://www.w3.org/1999/xlink" xlink:href="zookeys-874-047-g003.jpg" position="float" orientation="portrait" xlink:type="simple" id="oo_330869.jpg"><uri content-type="original_file" xlink:type="simple">https://binary.pensoft.net/fig/330869</uri></graphic></fig><fig id="F4" position="float" orientation="portrait"><object-id xmlns:xlink="http://www.w3.org/1999/xlink" content-type="doi" xlink:type="simple">10.3897/zookeys.874.35935.figure4</object-id><object-id xmlns:xlink="http://www.w3.org/1999/xlink" content-type="arpha" xlink:type="simple">A46636178CDB5E308362490A5440160C</object-id><label>Figure 4.</label><caption><p>Ventral habitus, Holotype <bold>A</bold><italic><tp:taxon-name><tp:taxon-name-part taxon-name-part-type="genus" reg="Oodera">Oodera</tp:taxon-name-part> <tp:taxon-name-part taxon-name-part-type="species" reg="arabica">arabica</tp:taxon-name-part></tp:taxon-name></italic> sp. nov. <bold>B</bold><italic><tp:taxon-name><tp:taxon-name-part taxon-name-part-type="genus" reg="Oodera">Oodera</tp:taxon-name-part> <tp:taxon-name-part taxon-name-part-type="species" reg="omanensis">omanensis</tp:taxon-name-part></tp:taxon-name></italic> sp. nov. <bold>C</bold><italic><tp:taxon-name><tp:taxon-name-part taxon-name-part-type="genus" reg="Oodera">Oodera</tp:taxon-name-part> <tp:taxon-name-part taxon-name-part-type="species" reg="rapuzzii">rapuzzii</tp:taxon-name-part></tp:taxon-name></italic> sp. nov. <bold>D</bold><italic><tp:taxon-name><tp:taxon-name-part taxon-name-part-type="genus" reg="Oodera">Oodera</tp:taxon-name-part> <tp:taxon-name-part taxon-name-part-type="species" reg="similis">similis</tp:taxon-name-part></tp:taxon-name></italic> sp. nov.</p></caption><graphic xmlns:xlink="http://www.w3.org/1999/xlink" xlink:href="zookeys-874-047-g004.jpg" position="float" orientation="portrait" xlink:type="simple" id="oo_330870.jpg"><uri content-type="original_file" xlink:type="simple">https://binary.pensoft.net/fig/330870</uri></graphic></fig></tp:treatment-sec><tp:treatment-sec sec-type="diagnosis" id="SECID0EL2AE"><title>Diagnosis</title><p>(female) (<italic>N</italic> = 2). See Table <xref ref-type="table" rid="T1">1</xref>.</p><table-wrap id="T1" position="float" orientation="portrait"><label>Table 1.</label><caption><p>Diagnosis of <italic><tp:taxon-name><tp:taxon-name-part taxon-name-part-type="genus" reg="Oodera">Oodera</tp:taxon-name-part></tp:taxon-name></italic> species in the Arabian Peninsula.</p></caption><table id="TID0EPKAG" rules="all"><tbody><tr><th rowspan="1" colspan="1">Character</th><th rowspan="1" colspan="1"><italic><tp:taxon-name><tp:taxon-name-part taxon-name-part-type="genus" reg="Oodera">O.</tp:taxon-name-part> <tp:taxon-name-part taxon-name-part-type="species" reg="arabica">arabica</tp:taxon-name-part></tp:taxon-name></italic> sp. nov. (<italic>N</italic> = 2)</th><th rowspan="1" colspan="1"><italic><tp:taxon-name><tp:taxon-name-part taxon-name-part-type="genus" reg="Oodera">O.</tp:taxon-name-part> <tp:taxon-name-part taxon-name-part-type="species" reg="omanensis">omanensis</tp:taxon-name-part></tp:taxon-name></italic> sp. nov. (<italic>N</italic> = 4)</th><th rowspan="1" colspan="1"><italic><tp:taxon-name><tp:taxon-name-part taxon-name-part-type="genus" reg="Oodera">O.</tp:taxon-name-part> <tp:taxon-name-part taxon-name-part-type="species" reg="rapuzzii">rapuzzii</tp:taxon-name-part></tp:taxon-name></italic> sp. nov. (<italic>N</italic> = 16)</th><th rowspan="1" colspan="1"><italic><tp:taxon-name><tp:taxon-name-part taxon-name-part-type="genus" reg="Oodera">O.</tp:taxon-name-part> <tp:taxon-name-part taxon-name-part-type="species" reg="similis">similis</tp:taxon-name-part></tp:taxon-name></italic> sp. nov. (<italic>N</italic> = 3)</th></tr><tr><td rowspan="1" colspan="1">Bdy.l (in mm)</td><td rowspan="1" colspan="1">Medium-sized (7.0−7.2)</td><td rowspan="1" colspan="1">Small-sized (5.5−6.3)</td><td rowspan="1" colspan="1">Small-sized (4.5−5.6)</td><td rowspan="1" colspan="1">Small-sized (6.3−6.5)</td></tr><tr><td rowspan="1" colspan="1">Body shape (<abbrev xmlns:xlink="http://www.w3.org/1999/xlink" xlink:title="mesonotum length" id="ABBRID0EI6AE" xlink:type="simple">msn.l</abbrev>/<abbrev xmlns:xlink="http://www.w3.org/1999/xlink" xlink:title="mesoscutum maximum width" id="ABBRID0EM6AE" xlink:type="simple">msc.w</abbrev>)</td><td rowspan="1" colspan="1">Robust (1.25−1.29) (Fig. <xref ref-type="fig" rid="F8">8A</xref>)</td><td rowspan="1" colspan="1">Robust (1.3−1.34) (Fig. <xref ref-type="fig" rid="F8">8B</xref>)</td><td rowspan="1" colspan="1">Robust to slender (1.33−1.45) (Fig. <xref ref-type="fig" rid="F8">8C</xref>)</td><td rowspan="1" colspan="1">Robust (1.28−1.30) (Fig. <xref ref-type="fig" rid="F8">8D</xref>)</td></tr><tr><td rowspan="1" colspan="1">Head shape in lateral view (<abbrev xmlns:xlink="http://www.w3.org/1999/xlink" xlink:title="head height (frontal view)" id="ABBRID0EWAAG" xlink:type="simple">hea.h</abbrev>/<abbrev xmlns:xlink="http://www.w3.org/1999/xlink" xlink:title="maximum length of head (lateral view)" id="ABBRID0E1AAG" xlink:type="simple">hea.l</abbrev>)</td><td rowspan="1" colspan="1">Rounded (1.34−1.38)</td><td rowspan="1" colspan="1">Rounded (1.40−1.44)</td><td rowspan="1" colspan="1">Rounded (1.35−1.36)</td><td rowspan="1" colspan="1">Rounded (1.37−1.38)</td></tr><tr><td rowspan="1" colspan="1">Eye size (<abbrev xmlns:xlink="http://www.w3.org/1999/xlink" xlink:title="height of eye (lateral view)" id="ABBRID0EPBAG" xlink:type="simple">eye.h</abbrev>/<abbrev xmlns:xlink="http://www.w3.org/1999/xlink" xlink:title="head height (frontal view)" id="ABBRID0ETBAG" xlink:type="simple">hea.h</abbrev>)</td><td rowspan="1" colspan="1">Large (0.72−0.74)</td><td rowspan="1" colspan="1">Large (0.70−0.75)</td><td rowspan="1" colspan="1">Large (0.70−0.72)</td><td rowspan="1" colspan="1">Large (about 0.75)</td></tr><tr><td rowspan="1" colspan="1">Corona shape<break/> (<abbrev xmlns:xlink="http://www.w3.org/1999/xlink" xlink:title="corona length" id="ABBRID0EKCAG" xlink:type="simple">cor.l</abbrev>/<abbrev xmlns:xlink="http://www.w3.org/1999/xlink" xlink:title="corona width" id="ABBRID0EOCAG" xlink:type="simple">cor.w</abbrev>), its structure</td><td rowspan="1" colspan="1">Thick (3.08−3.60), with interrupted structure (Fig. <xref ref-type="fig" rid="F6">6A</xref>)</td><td rowspan="1" colspan="1">Thick (3.33−3.50), with interrupted structure (Fig. <xref ref-type="fig" rid="F6">6B</xref>)</td><td rowspan="1" colspan="1">Thick (3.25−4.0), with interrupted structure (Fig. <xref ref-type="fig" rid="F6">6C</xref>)</td><td rowspan="1" colspan="1">Thick (3.11−3.40), with interrupted structure (Fig. <xref ref-type="fig" rid="F6">6D</xref>)</td></tr><tr><td rowspan="1" colspan="1">Length and shape of apical segment of maxillary palp</td><td rowspan="1" colspan="1">Relatively long, distinctly angulate baso-ventrally, lined ventrally with dense short whitish spines together with scattered long setae (Fig. <xref ref-type="fig" rid="F7">7A</xref>)</td><td rowspan="1" colspan="1">Relatively short, evenly rounded (not angulate) baso-ventrally, without such short spines along its ventral margin (Fig. <xref ref-type="fig" rid="F7">7B</xref>)</td><td rowspan="1" colspan="1">Relatively short, evenly rounded (not angulate) baso-ventrally, without such short spines along its ventral margin (Fig. <xref ref-type="fig" rid="F7">7C</xref>)</td><td rowspan="1" colspan="1">Relatively short, evenly rounded (not angulate) baso-ventrally, without such short spines along its ventral margin (Fig. <xref ref-type="fig" rid="F7">7D</xref>)</td></tr><tr><td rowspan="1" colspan="1">Pronotum length (according to its width), its anterior margin</td><td rowspan="1" colspan="1">Wider than long (1.20−1.25×), with anterior margin truncate (Fig. <xref ref-type="fig" rid="F9">9A</xref>)</td><td rowspan="1" colspan="1">As long as wide, with anterior margin truncate (Fig. <xref ref-type="fig" rid="F9">9B</xref>)</td><td rowspan="1" colspan="1">As long as wide, anterior margin rounded (Fig. <xref ref-type="fig" rid="F9">9C</xref>)</td><td rowspan="1" colspan="1">As long as wide, anterior margin truncate (Fig. <xref ref-type="fig" rid="F9">9D</xref>)</td></tr><tr><td rowspan="1" colspan="1">Pronotum broadest part</td><td rowspan="1" colspan="1">At midlength (Fig. <xref ref-type="fig" rid="F9">9A</xref>)</td><td rowspan="1" colspan="1">Behind midlength (Fig. <xref ref-type="fig" rid="F9">9B</xref>)</td><td rowspan="1" colspan="1">Slightly behind midlength (Fig. <xref ref-type="fig" rid="F9">9C</xref>)</td><td rowspan="1" colspan="1">Slightly before midlength (Fig. <xref ref-type="fig" rid="F9">9D</xref>)</td></tr><tr><td rowspan="1" colspan="1">Mesoscutellum shape (<abbrev xmlns:xlink="http://www.w3.org/1999/xlink" xlink:title="mesoscutellum length" id="ABBRID0EDHAG" xlink:type="simple">sct.l</abbrev>/<abbrev xmlns:xlink="http://www.w3.org/1999/xlink" xlink:title="mesoscutellum width" id="ABBRID0EHHAG" xlink:type="simple">sct.w</abbrev>), its anterior margin</td><td rowspan="1" colspan="1">Normal (0.60−0.62), anterior margin hardly convex (Fig. <xref ref-type="fig" rid="F9">9E</xref>)</td><td rowspan="1" colspan="1">Normal (0.62−0.64), anterior margin hardly convex (Fig. <xref ref-type="fig" rid="F9">9F</xref>)</td><td rowspan="1" colspan="1">Normal to slender (0.65− 0.75), anterior margin hardly convex (Fig. <xref ref-type="fig" rid="F9">9G</xref>)</td><td rowspan="1" colspan="1">Normal (0.60−0.72), anterior margin hardly convex (Fig. <xref ref-type="fig" rid="F9">9H</xref>)</td></tr><tr><td rowspan="1" colspan="1">Mesoscutellum sculpture</td><td rowspan="1" colspan="1">Entirely lineate (median lines straight) (Fig. <xref ref-type="fig" rid="F9">9E</xref>)</td><td rowspan="1" colspan="1">Almost completely lineate, finely areolate slightly before frenal line (median lines converging) (Fig. <xref ref-type="fig" rid="F9">9F</xref>)</td><td rowspan="1" colspan="1">Lineate on anterior two-thirds and finely areolate on posterior third (median lines converging) (Fig. <xref ref-type="fig" rid="F9">9G</xref>)</td><td rowspan="1" colspan="1">Almost completely lineate, finely areolate slightly before frenal line (median lines converging) (Fig. <xref ref-type="fig" rid="F9">9H</xref>)</td></tr><tr><td rowspan="1" colspan="1">Propodeum size<break/><abbrev xmlns:xlink="http://www.w3.org/1999/xlink" xlink:title="propodeal length" id="ABBRID0EWJAG" xlink:type="simple">ppd.l</abbrev>/<abbrev xmlns:xlink="http://www.w3.org/1999/xlink" xlink:title="mesoscutum length" id="ABBRID0E1JAG" xlink:type="simple">msc.l</abbrev></td><td rowspan="1" colspan="1">Medium (about 0.15) (Fig. <xref ref-type="fig" rid="F8">8A</xref>)</td><td rowspan="1" colspan="1">Medium (0.13−0.15) (Fig. <xref ref-type="fig" rid="F8">8B</xref>)</td><td rowspan="1" colspan="1">Medium (0.13−0.14) (Fig. <xref ref-type="fig" rid="F8">8C</xref>)</td><td rowspan="1" colspan="1">Large (0.17−0.21) (Fig. <xref ref-type="fig" rid="F8">8D</xref>)</td></tr><tr><td rowspan="1" colspan="1">Profemur shape<break/> (<abbrev xmlns:xlink="http://www.w3.org/1999/xlink" xlink:title="profemur length" id="ABBRID0EELAG" xlink:type="simple">fm1.l</abbrev>/<abbrev xmlns:xlink="http://www.w3.org/1999/xlink" xlink:title="profemur width" id="ABBRID0EILAG" xlink:type="simple">fm1.w</abbrev>)</td><td rowspan="1" colspan="1">Robust to medium (1.90−2.08)</td><td rowspan="1" colspan="1">Robust to medium (1.92−2.00)</td><td rowspan="1" colspan="1">Robust (1.95−2.00)</td><td rowspan="1" colspan="1">Robust (1.95−2.00)</td></tr><tr><td rowspan="1" colspan="1">Forewing</td><td rowspan="1" colspan="1">Hyaline (Fig. <xref ref-type="fig" rid="F10">10A</xref>)</td><td rowspan="1" colspan="1">Partly slightly infumate (Fig. <xref ref-type="fig" rid="F10">10B</xref>)</td><td rowspan="1" colspan="1">Hyaline (Fig. <xref ref-type="fig" rid="F10">10C</xref>)</td><td rowspan="1" colspan="1">Hyaline (Fig. <xref ref-type="fig" rid="F10">10D</xref>)</td></tr><tr><td rowspan="1" colspan="1">Marginal vein length<break/><abbrev xmlns:xlink="http://www.w3.org/1999/xlink" xlink:title="marginal vein length" id="ABBRID0EDNAG" xlink:type="simple">mav.l</abbrev>/<abbrev xmlns:xlink="http://www.w3.org/1999/xlink" xlink:title="postmarginal vein length" id="ABBRID0EHNAG" xlink:type="simple">pmv.l</abbrev></td><td rowspan="1" colspan="1">Short to medium (0.87−0.92) (Fig. <xref ref-type="fig" rid="F10">10A</xref>)</td><td rowspan="1" colspan="1">Medium (0.92−1.00) (Fig. <xref ref-type="fig" rid="F10">10B</xref>)</td><td rowspan="1" colspan="1">Medium (0.95−1.00) (Fig. <xref ref-type="fig" rid="F10">10C</xref>)</td><td rowspan="1" colspan="1">Medium (0.95−1.00) (Fig. <xref ref-type="fig" rid="F10">10D</xref>)</td></tr><tr><td rowspan="1" colspan="1">Metasoma length<break/><abbrev xmlns:xlink="http://www.w3.org/1999/xlink" xlink:title="metasomal length" id="ABBRID0EROAG" xlink:type="simple">mts.l</abbrev>/ <abbrev xmlns:xlink="http://www.w3.org/1999/xlink" xlink:title="body length" id="ABBRID0EVOAG" xlink:type="simple">bdy.l</abbrev></td><td rowspan="1" colspan="1">Short (0.42−0.43) (Fig. <xref ref-type="fig" rid="F2">2A</xref>)</td><td rowspan="1" colspan="1">Short (about 0.43) (Fig. <xref ref-type="fig" rid="F2">2B</xref>)</td><td rowspan="1" colspan="1">Short to medium (0.44−0.47) (Fig. <xref ref-type="fig" rid="F2">2C</xref>)</td><td rowspan="1" colspan="1">Short (0.42−0.45) (Fig. <xref ref-type="fig" rid="F3">3D</xref>)</td></tr><tr><td rowspan="1" colspan="1">Ovipositor length<break/><abbrev xmlns:xlink="http://www.w3.org/1999/xlink" xlink:title="ovipositor length" id="ABBRID0E6PAG" xlink:type="simple">ovp.l</abbrev>/ <abbrev xmlns:xlink="http://www.w3.org/1999/xlink" xlink:title="metasomal length" id="ABBRID0EDQAG" xlink:type="simple">mts.l</abbrev></td><td rowspan="1" colspan="1">Short (1.00−0.13) (Fig. <xref ref-type="fig" rid="F2">2A</xref>).</td><td rowspan="1" colspan="1">Rather long (0.16−0.17) (Fig. <xref ref-type="fig" rid="F2">2B</xref>)</td><td rowspan="1" colspan="1">Rather long (0.16−0.19) (Fig. <xref ref-type="fig" rid="F2">2C</xref>)</td><td rowspan="1" colspan="1">Short (0.13−0.14) (Fig. <xref ref-type="fig" rid="F3">3D</xref>)</td></tr><tr><td rowspan="1" colspan="1">Volsella teeth (male genitalia)</td><td rowspan="1" colspan="1">unknown</td><td rowspan="1" colspan="1">Four (Fig. <xref ref-type="fig" rid="F11">11D</xref>)</td><td rowspan="1" colspan="1">Four (Fig. <xref ref-type="fig" rid="F11">11E</xref>)</td><td rowspan="1" colspan="1">Five (Fig. <xref ref-type="fig" rid="F11">11F</xref>)</td></tr></tbody></table></table-wrap></tp:treatment-sec><tp:treatment-sec sec-type="description" id="SECID0EFSAG"><title>Description.</title><p>Female (holotype): Body length 7.2 mm (excluding the ovipositor).</p><p><bold><italic>Colour.</italic></bold> Head black with strong coppery and green luster on face and faint green tint on gena (Figs <xref ref-type="fig" rid="F5">5A, E</xref>, <xref ref-type="fig" rid="F6">6A</xref>); scape, pedicel and basal half of FI red, rest of antenna black (Fig. <xref ref-type="fig" rid="F3">3A</xref>); maxillary and labial palpi dark brown to black (Fig. <xref ref-type="fig" rid="F7">7A</xref>). Mesosomal dorsum black with extremely faint purple and blue-green luster on pronotum, anterior part of axilla, mesoscutellum and propodeum (Figs <xref ref-type="fig" rid="F8">8A</xref>, <xref ref-type="fig" rid="F9">9A, E</xref>); mesosomal venter and coxae blue, midcoxa blackish (Fig. <xref ref-type="fig" rid="F4">4A</xref>); protrochanter and profemur black, the latter with slight blue-green tint on outer side (Fig. <xref ref-type="fig" rid="F3">3A</xref>); meso- and metatrochanters, tibiae and tarsi red, tarsi lighter (Figs <xref ref-type="fig" rid="F3">3A</xref>, <xref ref-type="fig" rid="F4">4A</xref>). Metasoma black, Gt2−5 with patches of green and slight coppery luster laterally (Figs <xref ref-type="fig" rid="F2">2A</xref>, <xref ref-type="fig" rid="F3">3A</xref>, <xref ref-type="fig" rid="F4">4A</xref>). Wings hyaline, veins yellow to light brown (Fig. <xref ref-type="fig" rid="F10">10A</xref>).</p><p><bold><italic>Head.</italic></bold> 1.6× as wide as long, <abbrev xmlns:xlink="http://www.w3.org/1999/xlink" xlink:title="maximum width of head (frontal view)" id="ABBRID0EQUAG" xlink:type="simple">hea.w</abbrev> 4.5× <abbrev xmlns:xlink="http://www.w3.org/1999/xlink" xlink:title="shortest distance between eyes" id="ABBRID0EUUAG" xlink:type="simple">eye.d</abbrev> (Fig. <xref ref-type="fig" rid="F5">5A</xref>); face setiferous foveate-reticulate, setae lanceolate, white and short (Fig. <xref ref-type="fig" rid="F5">5A</xref>); <abbrev xmlns:xlink="http://www.w3.org/1999/xlink" xlink:title="malar space" id="ABBRID0EAVAG" xlink:type="simple">msp.l</abbrev> 0.37× head height (Fig. <xref ref-type="fig" rid="F5">5E</xref>); corona 0.6× as long as <abbrev xmlns:xlink="http://www.w3.org/1999/xlink" xlink:title="height of eye (lateral view)" id="ABBRID0EIVAG" xlink:type="simple">eye.h</abbrev> (Fig. <xref ref-type="fig" rid="F5">5A</xref>); <abbrev xmlns:xlink="http://www.w3.org/1999/xlink" xlink:title="shortest distance between posterior ocelli (dorsal view)" id="ABBRID0EQVAG" xlink:type="simple">POL</abbrev> 1.37× <abbrev xmlns:xlink="http://www.w3.org/1999/xlink" xlink:title="shortest distance between posterior ocellus and eye (dorsal view)" id="ABBRID0EUVAG" xlink:type="simple">OOL</abbrev> (Fig. <xref ref-type="fig" rid="F6">6A</xref>); scape 3.23× as long as pedicel; clava 0.15× as long as funicle; flagellum 1.2× as long as <abbrev xmlns:xlink="http://www.w3.org/1999/xlink" xlink:title="maximum width of head (frontal view)" id="ABBRID0E3VAG" xlink:type="simple">hea.w</abbrev>; <abbrev xmlns:xlink="http://www.w3.org/1999/xlink" xlink:title="first flagellomere" id="ABBRID0EAWAG" xlink:type="simple">F1</abbrev> 0.6× as long as <abbrev xmlns:xlink="http://www.w3.org/1999/xlink" xlink:title="second flagellomere" id="ABBRID0EEWAG" xlink:type="simple">F2</abbrev>; <abbrev xmlns:xlink="http://www.w3.org/1999/xlink" xlink:title="second flagellomere" id="ABBRID0EIWAG" xlink:type="simple">F2</abbrev> 1.12× as long as <abbrev xmlns:xlink="http://www.w3.org/1999/xlink" xlink:title="third flagellomere" id="ABBRID0EMWAG" xlink:type="simple">F3</abbrev>.</p><p><bold><italic>Mesosoma.</italic></bold> Pronotum pentagonal, 0.48× as long as mesonotum (Fig. <xref ref-type="fig" rid="F8">8A</xref>); mesonotum 1.38× as long as mesoscutum (Fig. <xref ref-type="fig" rid="F8">8A</xref>); mesoscutum 0.9× as long as wide (Fig. <xref ref-type="fig" rid="F8">8A</xref>); mesoscutellum 0.38× as long as mesoscutum (Fig. <xref ref-type="fig" rid="F8">8A</xref>); profemur 1.4× as long as protibia.</p><p><bold><italic>Forewing</italic></bold> (Fig. <xref ref-type="fig" rid="F10">10A</xref>). Forewing 2.87× as long as wide; costal cell 0.35× as long as forewing; marginal vein 0.19× as long as forewing; marginal vein 3.36× as long as stigmal vein; postmarginal vein 3.86× as long as stigmal vein.</p><p><bold><italic>Metasoma</italic></bold> (Fig. <xref ref-type="fig" rid="F2">2A</xref>, <xref ref-type="fig" rid="F3">3A</xref>, <xref ref-type="fig" rid="F4">4A</xref>). <abbrev xmlns:xlink="http://www.w3.org/1999/xlink" xlink:title="metasomal length" id="ABBRID0EFYAG" xlink:type="simple">mts.l</abbrev>./<abbrev xmlns:xlink="http://www.w3.org/1999/xlink" xlink:title="metasomal width" id="ABBRID0EJYAG" xlink:type="simple">mts.w</abbrev> = 1.92.</p><fig id="F5" position="float" orientation="portrait"><object-id xmlns:xlink="http://www.w3.org/1999/xlink" content-type="doi" xlink:type="simple">10.3897/zookeys.874.35935.figure5</object-id><object-id xmlns:xlink="http://www.w3.org/1999/xlink" content-type="arpha" xlink:type="simple">69C6B9F040FB5CAB9E7D97EFEC969F8B</object-id><label>Figure 5.</label><caption><p>Frontal and lateral view of head, Holotype <bold>A,E</bold><italic><tp:taxon-name><tp:taxon-name-part taxon-name-part-type="genus" reg="Oodera">Oodera</tp:taxon-name-part> <tp:taxon-name-part taxon-name-part-type="species" reg="arabica">arabica</tp:taxon-name-part></tp:taxon-name></italic> sp. nov. <bold>B,F</bold><italic><tp:taxon-name><tp:taxon-name-part taxon-name-part-type="genus" reg="Oodera">Oodera</tp:taxon-name-part> <tp:taxon-name-part taxon-name-part-type="species" reg="omanensis">omanensis</tp:taxon-name-part></tp:taxon-name></italic> sp. nov. <bold>C,G</bold><italic><tp:taxon-name><tp:taxon-name-part taxon-name-part-type="genus" reg="Oodera">Oodera</tp:taxon-name-part> <tp:taxon-name-part taxon-name-part-type="species" reg="rapuzzii">rapuzzii</tp:taxon-name-part></tp:taxon-name></italic> sp. nov. <bold>D,H</bold><italic><tp:taxon-name><tp:taxon-name-part taxon-name-part-type="genus" reg="Oodera">Oodera</tp:taxon-name-part> <tp:taxon-name-part taxon-name-part-type="species" reg="similis">similis</tp:taxon-name-part></tp:taxon-name></italic> sp. nov.</p></caption><graphic xmlns:xlink="http://www.w3.org/1999/xlink" xlink:href="zookeys-874-047-g005.jpg" position="float" orientation="portrait" xlink:type="simple" id="oo_330871.jpg"><uri content-type="original_file" xlink:type="simple">https://binary.pensoft.net/fig/330871</uri></graphic></fig><fig id="F6" position="float" orientation="portrait"><object-id xmlns:xlink="http://www.w3.org/1999/xlink" content-type="doi" xlink:type="simple">10.3897/zookeys.874.35935.figure6</object-id><object-id xmlns:xlink="http://www.w3.org/1999/xlink" content-type="arpha" xlink:type="simple">7E1DBA3CC4D156ED983363333BEBCC3F</object-id><label>Figure 6.</label><caption><p>Dorsal view of head, Holotype <bold>A</bold><italic><tp:taxon-name><tp:taxon-name-part taxon-name-part-type="genus" reg="Oodera">Oodera</tp:taxon-name-part> <tp:taxon-name-part taxon-name-part-type="species" reg="arabica">arabica</tp:taxon-name-part></tp:taxon-name></italic> sp. nov. <bold>B</bold><italic><tp:taxon-name><tp:taxon-name-part taxon-name-part-type="genus" reg="Oodera">Oodera</tp:taxon-name-part> <tp:taxon-name-part taxon-name-part-type="species" reg="omanensis">omanensis</tp:taxon-name-part></tp:taxon-name></italic> sp. nov. <bold>C</bold><italic><tp:taxon-name><tp:taxon-name-part taxon-name-part-type="genus" reg="Oodera">Oodera</tp:taxon-name-part> <tp:taxon-name-part taxon-name-part-type="species" reg="rapuzzii">rapuzzii</tp:taxon-name-part></tp:taxon-name></italic> sp. nov. <bold>D</bold><italic><tp:taxon-name><tp:taxon-name-part taxon-name-part-type="genus" reg="Oodera">Oodera</tp:taxon-name-part> <tp:taxon-name-part taxon-name-part-type="species" reg="similis">similis</tp:taxon-name-part></tp:taxon-name></italic> sp. nov. (coronal structure indicated).</p></caption><graphic xmlns:xlink="http://www.w3.org/1999/xlink" xlink:href="zookeys-874-047-g006.jpg" position="float" orientation="portrait" xlink:type="simple" id="oo_330872.jpg"><uri content-type="original_file" xlink:type="simple">https://binary.pensoft.net/fig/330872</uri></graphic></fig><fig id="F7" position="float" orientation="portrait"><object-id xmlns:xlink="http://www.w3.org/1999/xlink" content-type="doi" xlink:type="simple">10.3897/zookeys.874.35935.figure7</object-id><object-id xmlns:xlink="http://www.w3.org/1999/xlink" content-type="arpha" xlink:type="simple">AF3560632608534396DEB9D0BBB9B2B1</object-id><label>Figure 7.</label><caption><p>Maxillary palp, Holotype <bold>A</bold><italic><tp:taxon-name><tp:taxon-name-part taxon-name-part-type="genus" reg="Oodera">Oodera</tp:taxon-name-part> <tp:taxon-name-part taxon-name-part-type="species" reg="arabica">arabica</tp:taxon-name-part></tp:taxon-name></italic> sp. nov. <bold>B</bold><italic><tp:taxon-name><tp:taxon-name-part taxon-name-part-type="genus" reg="Oodera">Oodera</tp:taxon-name-part> <tp:taxon-name-part taxon-name-part-type="species" reg="omanensis">omanensis</tp:taxon-name-part></tp:taxon-name></italic> sp. nov. <bold>C</bold><italic><tp:taxon-name><tp:taxon-name-part taxon-name-part-type="genus" reg="Oodera">Oodera</tp:taxon-name-part> <tp:taxon-name-part taxon-name-part-type="species" reg="rapuzzii">rapuzzii</tp:taxon-name-part></tp:taxon-name></italic> sp. nov. <bold>D</bold><italic><tp:taxon-name><tp:taxon-name-part taxon-name-part-type="genus" reg="Oodera">Oodera</tp:taxon-name-part> <tp:taxon-name-part taxon-name-part-type="species" reg="similis">similis</tp:taxon-name-part></tp:taxon-name></italic> sp. nov. (apical segment of maxillary palp indicated).</p></caption><graphic xmlns:xlink="http://www.w3.org/1999/xlink" xlink:href="zookeys-874-047-g007.jpg" position="float" orientation="portrait" xlink:type="simple" id="oo_330873.jpg"><uri content-type="original_file" xlink:type="simple">https://binary.pensoft.net/fig/330873</uri></graphic></fig></tp:treatment-sec><tp:treatment-sec sec-type="Male" id="SECID0EQ5AG"><title>Male.</title><p>Unknown.</p></tp:treatment-sec><tp:treatment-sec sec-type="host" id="SECID0EV5AG"><title>Host record.</title><p><tp:taxon-name><tp:taxon-name-part taxon-name-part-type="genus" reg="Anthaxia">Anthaxia</tp:taxon-name-part> (<tp:taxon-name-part taxon-name-part-type="subgenus" reg="Haplanthaxia">Haplanthaxia</tp:taxon-name-part>) <tp:taxon-name-part taxon-name-part-type="species" reg="kneuckeri">kneuckeri</tp:taxon-name-part> <tp:taxon-name-part taxon-name-part-type="subspecies" reg="zabranskyi">zabranskyi</tp:taxon-name-part></tp:taxon-name> Bílý, 1995 (<tp:taxon-name><tp:taxon-name-part taxon-name-part-type="family">Buprestidae</tp:taxon-name-part></tp:taxon-name>).</p></tp:treatment-sec><tp:treatment-sec sec-type="distribution" id="SECID0ES6AG"><title>Distribution.</title><p>Saudi Arabia (Al-Baha region).</p></tp:treatment-sec><tp:treatment-sec sec-type="remarks" id="SECID0EX6AG"><title>Remarks.</title><p>The new species resembles the Afrotropical species <italic><tp:taxon-name><tp:taxon-name-part taxon-name-part-type="genus" reg="Oodera">O.</tp:taxon-name-part> <tp:taxon-name-part taxon-name-part-type="species" reg="mkomaziensis">mkomaziensis</tp:taxon-name-part></tp:taxon-name></italic> Werner &amp; Peters (Tanzania) and <italic><tp:taxon-name><tp:taxon-name-part taxon-name-part-type="genus" reg="Oodera">O.</tp:taxon-name-part> <tp:taxon-name-part taxon-name-part-type="species" reg="namibiensis">namibiensis</tp:taxon-name-part></tp:taxon-name></italic> Werner &amp; Peters (Namibia) in having body medium-sized (7.0−7.2 mm in length), head and mesosoma uniformly black with tinges of dark green and coppery or purple, eye large (<abbrev xmlns:xlink="http://www.w3.org/1999/xlink" xlink:title="height of eye (lateral view)" id="ABBRID0ETABG" xlink:type="simple">eye.h</abbrev>/<abbrev xmlns:xlink="http://www.w3.org/1999/xlink" xlink:title="head height (frontal view)" id="ABBRID0EXABG" xlink:type="simple">hea.h</abbrev> 0.72−0.74), corona thick (<abbrev xmlns:xlink="http://www.w3.org/1999/xlink" xlink:title="corona length" id="ABBRID0E2ABG" xlink:type="simple">cor.l</abbrev>/<abbrev xmlns:xlink="http://www.w3.org/1999/xlink" xlink:title="corona width" id="ABBRID0E6ABG" xlink:type="simple">cor.w</abbrev> 3.08−3.60), with structure interrupted and propodeum medium (<abbrev xmlns:xlink="http://www.w3.org/1999/xlink" xlink:title="propodeal length" id="ABBRID0EDBBG" xlink:type="simple">ppd.l</abbrev>/<abbrev xmlns:xlink="http://www.w3.org/1999/xlink" xlink:title="mesoscutum length" id="ABBRID0EHBBG" xlink:type="simple">msc.l</abbrev> 0.15). It differs from <italic><tp:taxon-name><tp:taxon-name-part taxon-name-part-type="genus" reg="Oodera">O.</tp:taxon-name-part> <tp:taxon-name-part taxon-name-part-type="species" reg="mkomaziensis">mkomaziensis</tp:taxon-name-part></tp:taxon-name></italic> in the following: body robust, <abbrev xmlns:xlink="http://www.w3.org/1999/xlink" xlink:title="mesonotum length" id="ABBRID0EWBBG" xlink:type="simple">msn.l</abbrev>/<abbrev xmlns:xlink="http://www.w3.org/1999/xlink" xlink:title="mesoscutum maximum width" id="ABBRID0E1BBG" xlink:type="simple">msc.w</abbrev> 1.25−1.29 (in <italic><tp:taxon-name><tp:taxon-name-part taxon-name-part-type="genus" reg="Oodera"/><tp:taxon-name-part taxon-name-part-type="species" reg="mkomaziensis">mkomaziensis</tp:taxon-name-part></tp:taxon-name></italic> slender, <abbrev xmlns:xlink="http://www.w3.org/1999/xlink" xlink:title="mesonotum length" id="ABBRID0EICBG" xlink:type="simple">msn.l</abbrev>/<abbrev xmlns:xlink="http://www.w3.org/1999/xlink" xlink:title="mesoscutum maximum width" id="ABBRID0EMCBG" xlink:type="simple">msc.w</abbrev> 1.5); head rounded, 1.34−1.38× as high as long (oval, 1.56× as high as long in <italic><tp:taxon-name><tp:taxon-name-part taxon-name-part-type="genus" reg="Oodera"/><tp:taxon-name-part taxon-name-part-type="species" reg="mkomaziensis">mkomaziensis</tp:taxon-name-part></tp:taxon-name></italic>); pronotum pentagonal (oval in <italic><tp:taxon-name><tp:taxon-name-part taxon-name-part-type="genus" reg="Oodera"/><tp:taxon-name-part taxon-name-part-type="species" reg="mkomaziensis">mkomaziensis</tp:taxon-name-part></tp:taxon-name></italic>); mesoscutellum entirely lineate (in <italic><tp:taxon-name><tp:taxon-name-part taxon-name-part-type="genus" reg="Oodera"/><tp:taxon-name-part taxon-name-part-type="species" reg="mkomaziensis">mkomaziensis</tp:taxon-name-part></tp:taxon-name></italic> lineate in anterior two-thirds, finely areolate in posterior third); metasoma short, 0.42−0.43× as long as body (in <italic><tp:taxon-name><tp:taxon-name-part taxon-name-part-type="genus" reg="Oodera"/><tp:taxon-name-part taxon-name-part-type="species" reg="mkomaziensis">mkomaziensis</tp:taxon-name-part></tp:taxon-name></italic> longer, 0.52× as long as body). The new species also differs from <italic><tp:taxon-name><tp:taxon-name-part taxon-name-part-type="genus" reg="Oodera">O.</tp:taxon-name-part> <tp:taxon-name-part taxon-name-part-type="species" reg="namibiensis">namibiensis</tp:taxon-name-part></tp:taxon-name></italic> in the following: forewing hyaline (partly infumate in <italic><tp:taxon-name><tp:taxon-name-part taxon-name-part-type="genus" reg="Oodera"/><tp:taxon-name-part taxon-name-part-type="species" reg="namibiensis">namibiensis</tp:taxon-name-part></tp:taxon-name></italic>); antennal scape and pedicel and basal half of <abbrev xmlns:xlink="http://www.w3.org/1999/xlink" xlink:title="first flagellomere" id="ABBRID0ENEBG" xlink:type="simple">F1</abbrev> are red, rest of antenna black (scape yellow, darkened apically, rest of antenna black in <italic><tp:taxon-name><tp:taxon-name-part taxon-name-part-type="genus" reg="Oodera"/><tp:taxon-name-part taxon-name-part-type="species" reg="namibiensis">namibiensis</tp:taxon-name-part></tp:taxon-name></italic>); metasoma short, 0.42−0.43× as long as body length (in <italic><tp:taxon-name><tp:taxon-name-part taxon-name-part-type="genus" reg="Oodera"/><tp:taxon-name-part taxon-name-part-type="species" reg="namibiensis">namibiensis</tp:taxon-name-part></tp:taxon-name></italic> medium to long, 0.49−0.55× as long as body length).</p></tp:treatment-sec><tp:treatment-sec sec-type="etymology" id="SECID0EFFBG"><title>Etymology.</title><p>Named in reference to the country of Saudi Arabia, where the type specimen was collected.</p></tp:treatment-sec><tp:treatment-sec><!--Section generated to contain objects referenced in tp:taxon-treatment.--><fig id="F8" position="float" orientation="portrait"><object-id xmlns:xlink="http://www.w3.org/1999/xlink" content-type="doi" xlink:type="simple">10.3897/zookeys.874.35935.figure8</object-id><object-id xmlns:xlink="http://www.w3.org/1999/xlink" content-type="arpha" xlink:type="simple">E0CBF24E2E135CB4A29F4C9B530E89E1</object-id><label>Figure 8.</label><caption><p>Dorsal aspect of mesosoma, Holotype <bold>A</bold><italic><tp:taxon-name><tp:taxon-name-part taxon-name-part-type="genus" reg="Oodera">Oodera</tp:taxon-name-part> <tp:taxon-name-part taxon-name-part-type="species" reg="arabica">arabica</tp:taxon-name-part></tp:taxon-name></italic> sp. nov. <bold>B</bold><italic><tp:taxon-name><tp:taxon-name-part taxon-name-part-type="genus" reg="Oodera">Oodera</tp:taxon-name-part> <tp:taxon-name-part taxon-name-part-type="species" reg="omanensis">omanensis</tp:taxon-name-part></tp:taxon-name></italic> sp. nov. <bold>C</bold><italic><tp:taxon-name><tp:taxon-name-part taxon-name-part-type="genus" reg="Oodera">Oodera</tp:taxon-name-part> <tp:taxon-name-part taxon-name-part-type="species" reg="rapuzzii">rapuzzii</tp:taxon-name-part></tp:taxon-name></italic> sp. nov. <bold>D</bold><italic><tp:taxon-name><tp:taxon-name-part taxon-name-part-type="genus" reg="Oodera">Oodera</tp:taxon-name-part> <tp:taxon-name-part taxon-name-part-type="species" reg="similis">similis</tp:taxon-name-part></tp:taxon-name></italic> sp. nov.</p></caption><graphic xmlns:xlink="http://www.w3.org/1999/xlink" xlink:href="zookeys-874-047-g008.jpg" position="float" orientation="portrait" xlink:type="simple" id="oo_330874.jpg"><uri content-type="original_file" xlink:type="simple">https://binary.pensoft.net/fig/330874</uri></graphic></fig><fig id="F9" position="float" orientation="portrait"><object-id xmlns:xlink="http://www.w3.org/1999/xlink" content-type="doi" xlink:type="simple">10.3897/zookeys.874.35935.figure9</object-id><object-id xmlns:xlink="http://www.w3.org/1999/xlink" content-type="arpha" xlink:type="simple">F725C404968156FDBB201FA4390E1210</object-id><label>Figure 9.</label><caption><p><bold>A−D</bold> Dorsal aspect of pronotum, Holotype <bold>A</bold><italic><tp:taxon-name><tp:taxon-name-part taxon-name-part-type="genus" reg="Oodera">Oodera</tp:taxon-name-part> <tp:taxon-name-part taxon-name-part-type="species" reg="arabica">arabica</tp:taxon-name-part></tp:taxon-name></italic> sp. nov. <bold>B</bold><italic><tp:taxon-name><tp:taxon-name-part taxon-name-part-type="genus" reg="Oodera">Oodera</tp:taxon-name-part> <tp:taxon-name-part taxon-name-part-type="species" reg="omanensis">omanensis</tp:taxon-name-part></tp:taxon-name></italic> sp. nov. <bold>C</bold><italic><tp:taxon-name><tp:taxon-name-part taxon-name-part-type="genus" reg="Oodera">Oodera</tp:taxon-name-part> <tp:taxon-name-part taxon-name-part-type="species" reg="rapuzzii">rapuzzii</tp:taxon-name-part></tp:taxon-name></italic> sp. nov. <bold>D</bold><italic><tp:taxon-name><tp:taxon-name-part taxon-name-part-type="genus" reg="Oodera">Oodera</tp:taxon-name-part> <tp:taxon-name-part taxon-name-part-type="species" reg="similis">similis</tp:taxon-name-part></tp:taxon-name></italic> sp. nov. <bold>E−H</bold> Mesoscutellum, metanotum and propodeum <bold>E</bold><italic><tp:taxon-name><tp:taxon-name-part taxon-name-part-type="genus" reg="Oodera">Oodera</tp:taxon-name-part> <tp:taxon-name-part taxon-name-part-type="species" reg="arabica">arabica</tp:taxon-name-part></tp:taxon-name></italic> sp. nov. <bold>F</bold><italic><tp:taxon-name><tp:taxon-name-part taxon-name-part-type="genus" reg="Oodera">Oodera</tp:taxon-name-part> <tp:taxon-name-part taxon-name-part-type="species" reg="omanensis">omanensis</tp:taxon-name-part></tp:taxon-name></italic> sp. nov. <bold>G</bold><italic><tp:taxon-name><tp:taxon-name-part taxon-name-part-type="genus" reg="Oodera">Oodera</tp:taxon-name-part> <tp:taxon-name-part taxon-name-part-type="species" reg="rapuzzii">rapuzzii</tp:taxon-name-part></tp:taxon-name></italic> sp. nov. <bold>H</bold><italic><tp:taxon-name><tp:taxon-name-part taxon-name-part-type="genus" reg="Oodera">Oodera</tp:taxon-name-part> <tp:taxon-name-part taxon-name-part-type="species" reg="similis">similis</tp:taxon-name-part></tp:taxon-name></italic> sp. nov. (anterior margin of pronotum indicated in <bold>A−D</bold>, propodeal lateral ridge indicated in <bold>G, H</bold>).</p></caption><graphic xmlns:xlink="http://www.w3.org/1999/xlink" xlink:href="zookeys-874-047-g009.jpg" position="float" orientation="portrait" xlink:type="simple" id="oo_330875.jpg"><uri content-type="original_file" xlink:type="simple">https://binary.pensoft.net/fig/330875</uri></graphic></fig><fig id="F10" position="float" orientation="portrait"><object-id xmlns:xlink="http://www.w3.org/1999/xlink" content-type="doi" xlink:type="simple">10.3897/zookeys.874.35935.figure10</object-id><object-id xmlns:xlink="http://www.w3.org/1999/xlink" content-type="arpha" xlink:type="simple">BD756ACE701D593882DD038E6F3D2063</object-id><label>Figure 10.</label><caption><p>Forewing, Holotype <bold>A</bold><italic><tp:taxon-name><tp:taxon-name-part taxon-name-part-type="genus" reg="Oodera">Oodera</tp:taxon-name-part> <tp:taxon-name-part taxon-name-part-type="species" reg="arabica">arabica</tp:taxon-name-part></tp:taxon-name></italic> sp. nov. <bold>B</bold><italic><tp:taxon-name><tp:taxon-name-part taxon-name-part-type="genus" reg="Oodera">Oodera</tp:taxon-name-part> <tp:taxon-name-part taxon-name-part-type="species" reg="omanensis">omanensis</tp:taxon-name-part></tp:taxon-name></italic> sp. nov. <bold>C</bold><italic><tp:taxon-name><tp:taxon-name-part taxon-name-part-type="genus" reg="Oodera">Oodera</tp:taxon-name-part> <tp:taxon-name-part taxon-name-part-type="species" reg="rapuzzii">rapuzzii</tp:taxon-name-part></tp:taxon-name></italic> sp. nov. <bold>D</bold><italic><tp:taxon-name><tp:taxon-name-part taxon-name-part-type="genus" reg="Oodera">Oodera</tp:taxon-name-part> <tp:taxon-name-part taxon-name-part-type="species" reg="similis">similis</tp:taxon-name-part></tp:taxon-name></italic> sp. nov.</p></caption><graphic xmlns:xlink="http://www.w3.org/1999/xlink" xlink:href="zookeys-874-047-g010.jpg" position="float" orientation="portrait" xlink:type="simple" id="oo_330876.jpg"><uri content-type="original_file" xlink:type="simple">https://binary.pensoft.net/fig/330876</uri></graphic></fig><fig id="F11" position="float" orientation="portrait"><object-id xmlns:xlink="http://www.w3.org/1999/xlink" content-type="doi" xlink:type="simple">10.3897/zookeys.874.35935.figure11</object-id><object-id xmlns:xlink="http://www.w3.org/1999/xlink" content-type="arpha" xlink:type="simple">38AEB68E76FC53419C0CD70F4B51B58A</object-id><label>Figure 11.</label><caption><p>Dorsal aspect and tip of male genitalia, Paratype <bold>A, D</bold><italic><tp:taxon-name><tp:taxon-name-part taxon-name-part-type="genus" reg="Oodera">Oodera</tp:taxon-name-part> <tp:taxon-name-part taxon-name-part-type="species" reg="omanensis">omanensis</tp:taxon-name-part></tp:taxon-name></italic> sp. nov. <bold>B, E</bold><italic><tp:taxon-name><tp:taxon-name-part taxon-name-part-type="genus" reg="Oodera">Oodera</tp:taxon-name-part> <tp:taxon-name-part taxon-name-part-type="species" reg="rapuzzii">rapuzzii</tp:taxon-name-part></tp:taxon-name></italic> sp. nov. <bold>C, F</bold><italic><tp:taxon-name><tp:taxon-name-part taxon-name-part-type="genus" reg="Oodera">Oodera</tp:taxon-name-part> <tp:taxon-name-part taxon-name-part-type="species" reg="similis">similis</tp:taxon-name-part></tp:taxon-name></italic> sp. nov. (numbers 1−5 indicate number of teeth on volsellae).</p></caption><graphic xmlns:xlink="http://www.w3.org/1999/xlink" xlink:href="zookeys-874-047-g011.jpg" position="float" orientation="portrait" xlink:type="simple" id="oo_330877.jpg"><uri content-type="original_file" xlink:type="simple">https://binary.pensoft.net/fig/330877</uri></graphic></fig></tp:treatment-sec></tp:taxon-treatment>
