# Supplementary material for: First record of the genus Oodera Westwood, 1874 (Hymenoptera, Pteromalidae, Cleonyminae, Ooderini) from the Arabian Peninsula, with the description of four new species
Source: Zookeys. 2019 Sep 3;874:47–68. doi: 10.3897/zookeys.874.35935 (PMC6736892; doi:10.3897/zookeys.874.35935)
Supplement: XML Treatment for Oodera omanensis [file zookeys.874.35935-treatment3.xml]

<!DOCTYPE tp:taxon-treatment
  PUBLIC "-//TaxonX//DTD Taxonomic Treatment Publishing DTD v0 20100105//EN" "tax-treatment-NSO.dtd">
<tp:taxon-treatment xmlns:tp="http://www.plazi.org/taxpub"><tp:treatment-meta><kwd-group><label>Taxon classification</label><kwd><named-content xmlns:xlink="http://www.w3.org/1999/xlink" content-type="kingdom">Animalia</named-content></kwd><kwd><named-content xmlns:xlink="http://www.w3.org/1999/xlink" content-type="order">Hymenoptera</named-content></kwd><kwd><named-content xmlns:xlink="http://www.w3.org/1999/xlink" content-type="family">Pteromalidae</named-content></kwd></kwd-group><mixed-citation publication-type="journal"><person-group><name><surname>Soliman</surname><given-names>Ahmed M.</given-names></name><name><surname>Gadallah</surname><given-names>Neveen S.</given-names></name><name><surname>Al Dhafer</surname><given-names>Hathal M.</given-names></name></person-group><article-title>First record of the genus <italic><tp:taxon-name><tp:taxon-name-part taxon-name-part-type="genus" reg="Oodera">Oodera</tp:taxon-name-part></tp:taxon-name></italic> Westwood, 1874 (<tp:taxon-name><tp:taxon-name-part taxon-name-part-type="order">Hymenoptera</tp:taxon-name-part></tp:taxon-name>, <tp:taxon-name><tp:taxon-name-part taxon-name-part-type="family">Pteromalidae</tp:taxon-name-part></tp:taxon-name>, <tp:taxon-name><tp:taxon-name-part taxon-name-part-type="subfamily">Cleonyminae</tp:taxon-name-part></tp:taxon-name>, <tp:taxon-name><tp:taxon-name-part taxon-name-part-type="tribe">Ooderini</tp:taxon-name-part></tp:taxon-name>) from the Arabian Peninsula, with the description of four new species</article-title><source>Zookeys</source><day>03</day><month>9</month><year>2019</year><volume>874</volume><fpage>47</fpage><lpage>68</lpage><pub-id pub-id-type="doi">10.3897/zookeys.874.35935</pub-id></mixed-citation></tp:treatment-meta><tp:nomenclature><tp:taxon-name><object-id xmlns:xlink="http://www.w3.org/1999/xlink" content-type="arpha" xlink:type="simple">CD11930FA246547285438EDE2F13BF9C</object-id>
            <tp:taxon-name-part taxon-name-part-type="genus" reg="Oodera">Oodera</tp:taxon-name-part>
            <tp:taxon-name-part taxon-name-part-type="species" reg="omanensis">omanensis</tp:taxon-name-part>
            <object-id xmlns:xlink="http://www.w3.org/1999/xlink" content-type="zoobank" xlink:type="simple">http://zoobank.org/3F7B9623-168C-40E3-BA69-F66E66830648</object-id>
          </tp:taxon-name><tp:taxon-authority>Soliman &amp; Gadallah</tp:taxon-authority><tp:taxon-status xmlns:xlink="http://www.w3.org/1999/xlink" xlink:type="simple">sp. nov.</tp:taxon-status><xref ref-type="fig" rid="F2">Figs 2B</xref><xref ref-type="fig" rid="F3">, 3B</xref><xref ref-type="fig" rid="F4">, 4B</xref><xref ref-type="fig" rid="F5">, 5 (B, F), 6B, 7B, 8B, 9(B, F), 10B, 11(A, D)</xref></tp:nomenclature><tp:treatment-sec sec-type="material" id="SECID0EEHBG"><title>Material examined.</title><p><bold>Holotype</bold> ♀: OMAN, Dhofar (Rawiyya), 16.i.2018, leg. D. Baiocchi, e.l. <italic><tp:taxon-name><tp:taxon-name-part taxon-name-part-type="genus" reg="Acacia">Acacia</tp:taxon-name-part></tp:taxon-name></italic> sp. [<named-content xmlns:xlink="http://www.w3.org/1999/xlink" content-type="dwc:institutional_code" xlink:type="simple">KSMA</named-content>]; <bold>Paratypes</bold>: 2♀ &amp; 1♂: OMAN, Dhofar (Mirbat), 15−18.i.2018, leg. D. Baiocchi, e.l. <italic><tp:taxon-name><tp:taxon-name-part taxon-name-part-type="genus" reg="Acacia">Acacia</tp:taxon-name-part></tp:taxon-name></italic> sp. [<named-content xmlns:xlink="http://www.w3.org/1999/xlink" content-type="dwc:institutional_code" xlink:type="simple">KSMA</named-content>].</p></tp:treatment-sec><tp:treatment-sec sec-type="diagnosis" id="SECID0EGIBG"><title>Diagnosis.</title><p>Both sexes (<italic>N</italic> = 4). See Table <xref ref-type="table" rid="T1">1</xref>.</p><fig id="F8" position="float" orientation="portrait"><object-id xmlns:xlink="http://www.w3.org/1999/xlink" content-type="doi" xlink:type="simple">10.3897/zookeys.874.35935.figure8</object-id><object-id xmlns:xlink="http://www.w3.org/1999/xlink" content-type="arpha" xlink:type="simple">E0CBF24E2E135CB4A29F4C9B530E89E1</object-id><label>Figure 8.</label><caption><p>Dorsal aspect of mesosoma, Holotype <bold>A</bold><italic><tp:taxon-name><tp:taxon-name-part taxon-name-part-type="genus" reg="Oodera">Oodera</tp:taxon-name-part> <tp:taxon-name-part taxon-name-part-type="species" reg="arabica">arabica</tp:taxon-name-part></tp:taxon-name></italic> sp. nov. <bold>B</bold><italic><tp:taxon-name><tp:taxon-name-part taxon-name-part-type="genus" reg="Oodera">Oodera</tp:taxon-name-part> <tp:taxon-name-part taxon-name-part-type="species" reg="omanensis">omanensis</tp:taxon-name-part></tp:taxon-name></italic> sp. nov. <bold>C</bold><italic><tp:taxon-name><tp:taxon-name-part taxon-name-part-type="genus" reg="Oodera">Oodera</tp:taxon-name-part> <tp:taxon-name-part taxon-name-part-type="species" reg="rapuzzii">rapuzzii</tp:taxon-name-part></tp:taxon-name></italic> sp. nov. <bold>D</bold><italic><tp:taxon-name><tp:taxon-name-part taxon-name-part-type="genus" reg="Oodera">Oodera</tp:taxon-name-part> <tp:taxon-name-part taxon-name-part-type="species" reg="similis">similis</tp:taxon-name-part></tp:taxon-name></italic> sp. nov.</p></caption><graphic xmlns:xlink="http://www.w3.org/1999/xlink" xlink:href="zookeys-874-047-g008.jpg" position="float" orientation="portrait" xlink:type="simple" id="oo_330874.jpg"><uri content-type="original_file" xlink:type="simple">https://binary.pensoft.net/fig/330874</uri></graphic></fig><fig id="F9" position="float" orientation="portrait"><object-id xmlns:xlink="http://www.w3.org/1999/xlink" content-type="doi" xlink:type="simple">10.3897/zookeys.874.35935.figure9</object-id><object-id xmlns:xlink="http://www.w3.org/1999/xlink" content-type="arpha" xlink:type="simple">F725C404968156FDBB201FA4390E1210</object-id><label>Figure 9.</label><caption><p><bold>A−D</bold> Dorsal aspect of pronotum, Holotype <bold>A</bold><italic><tp:taxon-name><tp:taxon-name-part taxon-name-part-type="genus" reg="Oodera">Oodera</tp:taxon-name-part> <tp:taxon-name-part taxon-name-part-type="species" reg="arabica">arabica</tp:taxon-name-part></tp:taxon-name></italic> sp. nov. <bold>B</bold><italic><tp:taxon-name><tp:taxon-name-part taxon-name-part-type="genus" reg="Oodera">Oodera</tp:taxon-name-part> <tp:taxon-name-part taxon-name-part-type="species" reg="omanensis">omanensis</tp:taxon-name-part></tp:taxon-name></italic> sp. nov. <bold>C</bold><italic><tp:taxon-name><tp:taxon-name-part taxon-name-part-type="genus" reg="Oodera">Oodera</tp:taxon-name-part> <tp:taxon-name-part taxon-name-part-type="species" reg="rapuzzii">rapuzzii</tp:taxon-name-part></tp:taxon-name></italic> sp. nov. <bold>D</bold><italic><tp:taxon-name><tp:taxon-name-part taxon-name-part-type="genus" reg="Oodera">Oodera</tp:taxon-name-part> <tp:taxon-name-part taxon-name-part-type="species" reg="similis">similis</tp:taxon-name-part></tp:taxon-name></italic> sp. nov. <bold>E−H</bold> Mesoscutellum, metanotum and propodeum <bold>E</bold><italic><tp:taxon-name><tp:taxon-name-part taxon-name-part-type="genus" reg="Oodera">Oodera</tp:taxon-name-part> <tp:taxon-name-part taxon-name-part-type="species" reg="arabica">arabica</tp:taxon-name-part></tp:taxon-name></italic> sp. nov. <bold>F</bold><italic><tp:taxon-name><tp:taxon-name-part taxon-name-part-type="genus" reg="Oodera">Oodera</tp:taxon-name-part> <tp:taxon-name-part taxon-name-part-type="species" reg="omanensis">omanensis</tp:taxon-name-part></tp:taxon-name></italic> sp. nov. <bold>G</bold><italic><tp:taxon-name><tp:taxon-name-part taxon-name-part-type="genus" reg="Oodera">Oodera</tp:taxon-name-part> <tp:taxon-name-part taxon-name-part-type="species" reg="rapuzzii">rapuzzii</tp:taxon-name-part></tp:taxon-name></italic> sp. nov. <bold>H</bold><italic><tp:taxon-name><tp:taxon-name-part taxon-name-part-type="genus" reg="Oodera">Oodera</tp:taxon-name-part> <tp:taxon-name-part taxon-name-part-type="species" reg="similis">similis</tp:taxon-name-part></tp:taxon-name></italic> sp. nov. (anterior margin of pronotum indicated in <bold>A−D</bold>, propodeal lateral ridge indicated in <bold>G, H</bold>).</p></caption><graphic xmlns:xlink="http://www.w3.org/1999/xlink" xlink:href="zookeys-874-047-g009.jpg" position="float" orientation="portrait" xlink:type="simple" id="oo_330875.jpg"><uri content-type="original_file" xlink:type="simple">https://binary.pensoft.net/fig/330875</uri></graphic></fig></tp:treatment-sec><tp:treatment-sec sec-type="description" id="SECID0EQOBG"><title>Description.</title><p>Female (holotype): Body length 6.3 mm (excluding the ovipositor).</p><p><bold><italic>Colour.</italic></bold> Face purple with bluish reflections (Fig. <xref ref-type="fig" rid="F5">5B</xref>), corona and scrobal depression black with slight bluish tint, gena and occiput dark green (Figs <xref ref-type="fig" rid="F5">5B, F</xref>, <xref ref-type="fig" rid="F6">6B</xref>); scape red-brown, with slight black tint on apical fourth, rest of antenna, mandible, maxillary and labial palpi dark brown to black (Figs <xref ref-type="fig" rid="F3">3B</xref>, <xref ref-type="fig" rid="F5">5B</xref>, <xref ref-type="fig" rid="F7">7B</xref>). Mesosomal dorsum black with purple luster on pronotum, anterior third of mesoscutal median lobe, anterior part of axilla and on propodeum (Figs <xref ref-type="fig" rid="F8">8B</xref>, <xref ref-type="fig" rid="F9">9B, F</xref>); mesoscutellum purple, with slight green and blue luster anteriorly (Fig. <xref ref-type="fig" rid="F9">9F</xref>); mesosomal venter black, with blue and green luster on prosternum and mesopleuron respectively (Fig. <xref ref-type="fig" rid="F4">4B</xref>); coxae black with strong purple luster on procoxa and green on metacoxa respectively (Fig. <xref ref-type="fig" rid="F4">4B</xref>); protrochanter black, meso- and metatrochanters, tibiae and tarsi red-brown (Figs <xref ref-type="fig" rid="F3">3B</xref>, <xref ref-type="fig" rid="F4">4B</xref>); profemur black with purple tint on outer side (Fig. <xref ref-type="fig" rid="F3">3B</xref>). Metasoma black, tergites with patches of blue laterally (Figs <xref ref-type="fig" rid="F2">2B</xref>, <xref ref-type="fig" rid="F3">3B</xref>, <xref ref-type="fig" rid="F4">4B</xref>). Forewing partly slightly infumate, veins dark brown (Fig. <xref ref-type="fig" rid="F10">10B</xref>).</p><p><bold><italic>Head.</italic></bold> 1.7× as wide as long, <abbrev xmlns:xlink="http://www.w3.org/1999/xlink" xlink:title="maximum width of head (frontal view)" id="ABBRID0ELRBG" xlink:type="simple">hea.w</abbrev> 4.5× <abbrev xmlns:xlink="http://www.w3.org/1999/xlink" xlink:title="shortest distance between eyes" id="ABBRID0EPRBG" xlink:type="simple">eye.d</abbrev> (Fig. <xref ref-type="fig" rid="F5">5B</xref>); face setiferous foveate-reticulate, setae lanceolate, white and short (Fig. <xref ref-type="fig" rid="F5">5B</xref>); <abbrev xmlns:xlink="http://www.w3.org/1999/xlink" xlink:title="malar space" id="ABBRID0E2RBG" xlink:type="simple">msp.l</abbrev> 0.43× head height (Fig. <xref ref-type="fig" rid="F5">5F</xref>); corona 0.5× as long as <abbrev xmlns:xlink="http://www.w3.org/1999/xlink" xlink:title="height of eye (lateral view)" id="ABBRID0EDSBG" xlink:type="simple">eye.h</abbrev> (Fig. <xref ref-type="fig" rid="F5">5B</xref>); <abbrev xmlns:xlink="http://www.w3.org/1999/xlink" xlink:title="shortest distance between posterior ocelli (dorsal view)" id="ABBRID0ELSBG" xlink:type="simple">POL</abbrev> 1.4× <abbrev xmlns:xlink="http://www.w3.org/1999/xlink" xlink:title="shortest distance between posterior ocellus and eye (dorsal view)" id="ABBRID0EPSBG" xlink:type="simple">OOL</abbrev> (Fig. <xref ref-type="fig" rid="F6">6B</xref>); scape 3× as long as pedicel; clava 0.11× as long as funicle; flagellum 1.25× as long as <abbrev xmlns:xlink="http://www.w3.org/1999/xlink" xlink:title="maximum width of head (frontal view)" id="ABBRID0EXSBG" xlink:type="simple">hea.w</abbrev>; <abbrev xmlns:xlink="http://www.w3.org/1999/xlink" xlink:title="first flagellomere" id="ABBRID0E2SBG" xlink:type="simple">F1</abbrev> 0.8× as long as <abbrev xmlns:xlink="http://www.w3.org/1999/xlink" xlink:title="second flagellomere" id="ABBRID0E6SBG" xlink:type="simple">F2</abbrev>; <abbrev xmlns:xlink="http://www.w3.org/1999/xlink" xlink:title="second flagellomere" id="ABBRID0EDTBG" xlink:type="simple">F2</abbrev> hardly longer than <abbrev xmlns:xlink="http://www.w3.org/1999/xlink" xlink:title="third flagellomere" id="ABBRID0EHTBG" xlink:type="simple">F3</abbrev>.</p><p><bold><italic>Mesosoma.</italic></bold> Pronotum pentagonal, 0.53× as long as mesonotum (Fig. <xref ref-type="fig" rid="F8">8B</xref>); mesonotum 1.4× as long as mesoscutum (Fig. <xref ref-type="fig" rid="F8">8B</xref>); mesoscutum 0.95× as long as wide (Fig. <xref ref-type="fig" rid="F8">8B</xref>); mesoscutellum 0.4× long as mesoscutum (Fig. <xref ref-type="fig" rid="F8">8B</xref>); propodeum with costate ridge in front of the setose area (Fig. <xref ref-type="fig" rid="F9">9F</xref>); profemur 1.4× as long as protibia.</p><p><bold><italic>Forewing</italic></bold> (Fig. <xref ref-type="fig" rid="F10">10B</xref>). Forewing with dense and long setae, 2.8× as long as wide; costal cell 0.37× as long as forewing; marginal vein 0.2× as long as forewing; marginal vein 4× as long as stigmal vein; postmarginal vein 4.3× as long as stigmal vein.</p><p><bold><italic>Metasoma</italic></bold> (Figs <xref ref-type="fig" rid="F2">2B</xref>, <xref ref-type="fig" rid="F3">3B</xref>, <xref ref-type="fig" rid="F4">4B</xref>). <abbrev xmlns:xlink="http://www.w3.org/1999/xlink" xlink:title="metasomal length" id="ABBRID0EEVBG" xlink:type="simple">mts.l</abbrev>/<abbrev xmlns:xlink="http://www.w3.org/1999/xlink" xlink:title="metasomal width" id="ABBRID0EIVBG" xlink:type="simple">mts.w</abbrev> = 2.16.</p></tp:treatment-sec><tp:treatment-sec sec-type="Male" id="SECID0EMVBG"><title>Male.</title><p>Similar to female. <bold>Genitalia</bold> (Fig. <xref ref-type="fig" rid="F11">11A, D</xref>): narrowly rounded above; volsella with four outwardly curved, sharp teeth.</p></tp:treatment-sec><tp:treatment-sec sec-type="host" id="SECID0EYVBG"><title>Host record.</title><p><tp:taxon-name><tp:taxon-name-part taxon-name-part-type="genus" reg="Anthaxia">Anthaxia</tp:taxon-name-part> (<tp:taxon-name-part taxon-name-part-type="subgenus" reg="Haplanthaxia">Haplanthaxia</tp:taxon-name-part>) <tp:taxon-name-part taxon-name-part-type="species" reg="abdita">abdita</tp:taxon-name-part></tp:taxon-name> Bílý, 1982, <tp:taxon-name><tp:taxon-name-part taxon-name-part-type="genus" reg="Anthaxia">A.</tp:taxon-name-part> (<tp:taxon-name-part taxon-name-part-type="subgenus" reg="Haplanthaxia">H.</tp:taxon-name-part>) <tp:taxon-name-part taxon-name-part-type="species" reg="kneuckeri">kneuckeri</tp:taxon-name-part> <tp:taxon-name-part taxon-name-part-type="subspecies" reg="zabranskyi">zabranskyi</tp:taxon-name-part></tp:taxon-name> Bílý, 1995 (<tp:taxon-name><tp:taxon-name-part taxon-name-part-type="family">Buprestidae</tp:taxon-name-part></tp:taxon-name>).</p></tp:treatment-sec><tp:treatment-sec sec-type="distribution" id="SECID0EDXBG"><title>Distribution.</title><p>Oman (Dhofar governorate).</p></tp:treatment-sec><tp:treatment-sec sec-type="remarks" id="SECID0EIXBG"><title>Remarks.</title><p>The new species, <italic><tp:taxon-name><tp:taxon-name-part taxon-name-part-type="genus" reg="Oodera">O.</tp:taxon-name-part> <tp:taxon-name-part taxon-name-part-type="species" reg="omanensis">omanensis</tp:taxon-name-part></tp:taxon-name></italic>, closely resembles <italic><tp:taxon-name><tp:taxon-name-part taxon-name-part-type="genus" reg="Oodera">O.</tp:taxon-name-part> <tp:taxon-name-part taxon-name-part-type="species" reg="circularicollis">circularicollis</tp:taxon-name-part></tp:taxon-name></italic> Werner &amp; Peters, <italic><tp:taxon-name><tp:taxon-name-part taxon-name-part-type="genus" reg="Oodera">O.</tp:taxon-name-part> <tp:taxon-name-part taxon-name-part-type="species" reg="formosa">formosa</tp:taxon-name-part></tp:taxon-name></italic> (Giraud), and <italic><tp:taxon-name><tp:taxon-name-part taxon-name-part-type="genus" reg="Oodera">O.</tp:taxon-name-part> <tp:taxon-name-part taxon-name-part-type="species" reg="niehuisorum">niehuisorum</tp:taxon-name-part></tp:taxon-name></italic> Werner &amp; Peters, but differs from them in the following:</p><p><bold><italic><tp:taxon-name><tp:taxon-name-part taxon-name-part-type="genus" reg="Oodera">O.</tp:taxon-name-part> <tp:taxon-name-part taxon-name-part-type="species" reg="omanensis">omanensis</tp:taxon-name-part></tp:taxon-name></italic> vs. <italic><tp:taxon-name><tp:taxon-name-part taxon-name-part-type="genus" reg="Oodera">O.</tp:taxon-name-part> <tp:taxon-name-part taxon-name-part-type="species" reg="circularicollis">circularicollis</tp:taxon-name-part></tp:taxon-name></italic> (Morocco).</bold> Eye large, 0.70−0.75× as high as head (small, 0.54–0.56× as high as head, in <italic><tp:taxon-name><tp:taxon-name-part taxon-name-part-type="genus" reg="Oodera"/><tp:taxon-name-part taxon-name-part-type="species" reg="circularicollis">circularicollis</tp:taxon-name-part></tp:taxon-name></italic>); <abbrev xmlns:xlink="http://www.w3.org/1999/xlink" xlink:title="shortest distance between posterior ocelli (dorsal view)" id="ABBRID0E6ZBG" xlink:type="simple">POL</abbrev> 1.4× <abbrev xmlns:xlink="http://www.w3.org/1999/xlink" xlink:title="shortest distance between posterior ocellus and eye (dorsal view)" id="ABBRID0ED1BG" xlink:type="simple">OOL</abbrev> (as long as <abbrev xmlns:xlink="http://www.w3.org/1999/xlink" xlink:title="shortest distance between posterior ocellus and eye (dorsal view)" id="ABBRID0EH1BG" xlink:type="simple">OOL</abbrev> in <italic><tp:taxon-name><tp:taxon-name-part taxon-name-part-type="genus" reg="Oodera"/><tp:taxon-name-part taxon-name-part-type="species" reg="circularicollis">circularicollis</tp:taxon-name-part></tp:taxon-name></italic>); pronotum as long as wide, with anterior margin (collar) truncate (0.91× as long as wide, with collar virtually round in <italic><tp:taxon-name><tp:taxon-name-part taxon-name-part-type="genus" reg="Oodera"/><tp:taxon-name-part taxon-name-part-type="species" reg="circularicollis">circularicollis</tp:taxon-name-part></tp:taxon-name></italic>); mesoscutellum almost completely lineate, finely areolate slightly before frenal line (lineate in anterior two-thirds, rugulose in posterior third in <italic><tp:taxon-name><tp:taxon-name-part taxon-name-part-type="genus" reg="Oodera"/><tp:taxon-name-part taxon-name-part-type="species" reg="circularicollis">circularicollis</tp:taxon-name-part></tp:taxon-name></italic>); marginal vein 4× as long as stigmal vein (2.5– 3.53× as long as stigmal vein in <italic><tp:taxon-name><tp:taxon-name-part taxon-name-part-type="genus" reg="Oodera"/><tp:taxon-name-part taxon-name-part-type="species" reg="circularicollis">circularicollis</tp:taxon-name-part></tp:taxon-name></italic>).</p><p><bold><italic><tp:taxon-name><tp:taxon-name-part taxon-name-part-type="genus" reg="Oodera">O.</tp:taxon-name-part> <tp:taxon-name-part taxon-name-part-type="species" reg="omanensis">omanensis</tp:taxon-name-part></tp:taxon-name></italic> vs. <italic><tp:taxon-name><tp:taxon-name-part taxon-name-part-type="genus" reg="Oodera">O.</tp:taxon-name-part> <tp:taxon-name-part taxon-name-part-type="species" reg="formosa">formosa</tp:taxon-name-part></tp:taxon-name></italic> (Southern and Central Europe, Russia, Eastern United States, Eastern Canada).</bold> Head and mesosoma blue and purplish (dark green and coppery in <italic><tp:taxon-name><tp:taxon-name-part taxon-name-part-type="genus" reg="Oodera"/><tp:taxon-name-part taxon-name-part-type="species" reg="formosa">formosa</tp:taxon-name-part></tp:taxon-name></italic>); scape of antenna red-brown, with black tint apically (yellow, darkening apically in <italic><tp:taxon-name><tp:taxon-name-part taxon-name-part-type="genus" reg="Oodera"/><tp:taxon-name-part taxon-name-part-type="species" reg="formosa">formosa</tp:taxon-name-part></tp:taxon-name></italic>); head width 4.5× eye distance (3.00–3.78× eye distance in <italic><tp:taxon-name><tp:taxon-name-part taxon-name-part-type="genus" reg="Oodera"/><tp:taxon-name-part taxon-name-part-type="species" reg="formosa">formosa</tp:taxon-name-part></tp:taxon-name></italic>); eye 0.75× as height as head (0.55−0.68× as height as head in <italic><tp:taxon-name><tp:taxon-name-part taxon-name-part-type="genus" reg="Oodera"/><tp:taxon-name-part taxon-name-part-type="species" reg="formosa">formosa</tp:taxon-name-part></tp:taxon-name></italic>); corona with structure interrupted (with structure continuous in <italic><tp:taxon-name><tp:taxon-name-part taxon-name-part-type="genus" reg="Oodera"/><tp:taxon-name-part taxon-name-part-type="species" reg="formosa">formosa</tp:taxon-name-part></tp:taxon-name></italic>); pronotum with broadest part behind midlength (with broadest part at midlength in <italic><tp:taxon-name><tp:taxon-name-part taxon-name-part-type="genus" reg="Oodera"/><tp:taxon-name-part taxon-name-part-type="species" reg="formosa">formosa</tp:taxon-name-part></tp:taxon-name></italic>); mesoscutellum almost completely lineate, finely areolate slightly before frenal line (lineate in anterior half to anterior two-thirds, rugulose in posterior half or third in <italic><tp:taxon-name><tp:taxon-name-part taxon-name-part-type="genus" reg="Oodera"/><tp:taxon-name-part taxon-name-part-type="species" reg="formosa">formosa</tp:taxon-name-part></tp:taxon-name></italic>); profemur robust to medium, 1.92–2.00× as long as wide (usually medium to elongated, 1.94–2.33× as long as wide, in <italic><tp:taxon-name><tp:taxon-name-part taxon-name-part-type="genus" reg="Oodera"/><tp:taxon-name-part taxon-name-part-type="species" reg="formosa">formosa</tp:taxon-name-part></tp:taxon-name></italic>).</p><p><bold><italic><tp:taxon-name><tp:taxon-name-part taxon-name-part-type="genus" reg="Oodera">O.</tp:taxon-name-part> <tp:taxon-name-part taxon-name-part-type="species" reg="omanensis">omanensis</tp:taxon-name-part></tp:taxon-name></italic> vs. <italic><tp:taxon-name><tp:taxon-name-part taxon-name-part-type="genus" reg="Oodera">O.</tp:taxon-name-part> <tp:taxon-name-part taxon-name-part-type="species" reg="niehuisorum">niehuisorum</tp:taxon-name-part></tp:taxon-name></italic> (Egypt and Israel).</bold> Forewing partly slightly infumate (hyaline in <italic><tp:taxon-name><tp:taxon-name-part taxon-name-part-type="genus" reg="Oodera"/><tp:taxon-name-part taxon-name-part-type="species" reg="niehuisorum">niehuisorum</tp:taxon-name-part></tp:taxon-name></italic>); corona thick, 3.33−3.50× as long as wide, with structure interrupted (usually medium, 3.8–6.0× as long as wide, with structure continuous in <italic><tp:taxon-name><tp:taxon-name-part taxon-name-part-type="genus" reg="Oodera"/><tp:taxon-name-part taxon-name-part-type="species" reg="niehuisorum">niehuisorum</tp:taxon-name-part></tp:taxon-name></italic>); pronotum with broadest part behind midlength (broadest part before midlength in <italic><tp:taxon-name><tp:taxon-name-part taxon-name-part-type="genus" reg="Oodera"/><tp:taxon-name-part taxon-name-part-type="species" reg="niehuisorum">niehuisorum</tp:taxon-name-part></tp:taxon-name></italic>); mesoscutellum almost completely lineate, finely areolate slightly before frenal line (densely lineate in anterior half to anterior two-thirds, areolate in posterior half or third in <italic><tp:taxon-name><tp:taxon-name-part taxon-name-part-type="genus" reg="Oodera"/><tp:taxon-name-part taxon-name-part-type="species" reg="niehuisorum">niehuisorum</tp:taxon-name-part></tp:taxon-name></italic>); marginal vein medium, 0.92−1.00× as long as postmarginal vein (short, 0.78–0.89× as long as postmarginal vein in <italic><tp:taxon-name><tp:taxon-name-part taxon-name-part-type="genus" reg="Oodera"/><tp:taxon-name-part taxon-name-part-type="species" reg="niehuisorum">niehuisorum</tp:taxon-name-part></tp:taxon-name></italic>).</p><p><italic><tp:taxon-name><tp:taxon-name-part taxon-name-part-type="genus" reg="Oodera">O.</tp:taxon-name-part> <tp:taxon-name-part taxon-name-part-type="species" reg="omanensis">omanensis</tp:taxon-name-part></tp:taxon-name></italic> sp. nov. also resembles the new species <italic><tp:taxon-name><tp:taxon-name-part taxon-name-part-type="genus" reg="Oodera">O.</tp:taxon-name-part> <tp:taxon-name-part taxon-name-part-type="species" reg="similis">similis</tp:taxon-name-part></tp:taxon-name></italic>, but differs from it in the following combination of characters: forewing partly infumate, with dark brown to black veins (hyaline in <italic><tp:taxon-name><tp:taxon-name-part taxon-name-part-type="genus" reg="Oodera">O.</tp:taxon-name-part> <tp:taxon-name-part taxon-name-part-type="species" reg="similis">similis</tp:taxon-name-part></tp:taxon-name></italic>, with pale brown veins); head with bluish to purplish luster (green and coppery in <italic><tp:taxon-name><tp:taxon-name-part taxon-name-part-type="genus" reg="Oodera">O.</tp:taxon-name-part> <tp:taxon-name-part taxon-name-part-type="species" reg="similis">similis</tp:taxon-name-part></tp:taxon-name></italic>); mesoscutellum with green basal half, violet posteriorly (entirely green in <italic><tp:taxon-name><tp:taxon-name-part taxon-name-part-type="genus" reg="Oodera">O.</tp:taxon-name-part> <tp:taxon-name-part taxon-name-part-type="species" reg="similis">similis</tp:taxon-name-part></tp:taxon-name></italic>); pronotum distinctly narrow anteriorly, with dense lanceolate whitish setae longitudinally along the middle area, with broadest part behind midlength (distinctly broad anteriorly, with fewer setae along the middle area longitudinally, with broadest part before midlength in <italic><tp:taxon-name><tp:taxon-name-part taxon-name-part-type="genus" reg="Oodera">O.</tp:taxon-name-part> <tp:taxon-name-part taxon-name-part-type="species" reg="similis">similis</tp:taxon-name-part></tp:taxon-name></italic>); propodeum medium, <abbrev xmlns:xlink="http://www.w3.org/1999/xlink" xlink:title="propodeal length" id="ABBRID0EQDAI" xlink:type="simple">ppd.l</abbrev>/<abbrev xmlns:xlink="http://www.w3.org/1999/xlink" xlink:title="mesoscutum length" id="ABBRID0EUDAI" xlink:type="simple">msc.l</abbrev> 0.13–15 (large, <abbrev xmlns:xlink="http://www.w3.org/1999/xlink" xlink:title="propodeal length" id="ABBRID0EYDAI" xlink:type="simple">ppd.l</abbrev>/<abbrev xmlns:xlink="http://www.w3.org/1999/xlink" xlink:title="mesoscutum length" id="ABBRID0E3DAI" xlink:type="simple">msc.l</abbrev> 0.17−0.21, in <italic><tp:taxon-name><tp:taxon-name-part taxon-name-part-type="genus" reg="Oodera">O.</tp:taxon-name-part> <tp:taxon-name-part taxon-name-part-type="species" reg="similis">similis</tp:taxon-name-part></tp:taxon-name></italic>); volsella of male genitalia with four sharp teeth, aedeagus with parallel outer sides (with five teeth, aedeagus with strongly convex outer margins in <italic><tp:taxon-name><tp:taxon-name-part taxon-name-part-type="genus" reg="Oodera">O.</tp:taxon-name-part> <tp:taxon-name-part taxon-name-part-type="species" reg="similis">similis</tp:taxon-name-part></tp:taxon-name></italic>).</p></tp:treatment-sec><tp:treatment-sec sec-type="etymology" id="SECID0EWEAI"><title>Etymology.</title><p>Named in reference to the country of Oman, where the type specimen was collected.</p><fig id="F10" position="float" orientation="portrait"><object-id xmlns:xlink="http://www.w3.org/1999/xlink" content-type="doi" xlink:type="simple">10.3897/zookeys.874.35935.figure10</object-id><object-id xmlns:xlink="http://www.w3.org/1999/xlink" content-type="arpha" xlink:type="simple">BD756ACE701D593882DD038E6F3D2063</object-id><label>Figure 10.</label><caption><p>Forewing, Holotype <bold>A</bold><italic><tp:taxon-name><tp:taxon-name-part taxon-name-part-type="genus" reg="Oodera">Oodera</tp:taxon-name-part> <tp:taxon-name-part taxon-name-part-type="species" reg="arabica">arabica</tp:taxon-name-part></tp:taxon-name></italic> sp. nov. <bold>B</bold><italic><tp:taxon-name><tp:taxon-name-part taxon-name-part-type="genus" reg="Oodera">Oodera</tp:taxon-name-part> <tp:taxon-name-part taxon-name-part-type="species" reg="omanensis">omanensis</tp:taxon-name-part></tp:taxon-name></italic> sp. nov. <bold>C</bold><italic><tp:taxon-name><tp:taxon-name-part taxon-name-part-type="genus" reg="Oodera">Oodera</tp:taxon-name-part> <tp:taxon-name-part taxon-name-part-type="species" reg="rapuzzii">rapuzzii</tp:taxon-name-part></tp:taxon-name></italic> sp. nov. <bold>D</bold><italic><tp:taxon-name><tp:taxon-name-part taxon-name-part-type="genus" reg="Oodera">Oodera</tp:taxon-name-part> <tp:taxon-name-part taxon-name-part-type="species" reg="similis">similis</tp:taxon-name-part></tp:taxon-name></italic> sp. nov.</p></caption><graphic xmlns:xlink="http://www.w3.org/1999/xlink" xlink:href="zookeys-874-047-g010.jpg" position="float" orientation="portrait" xlink:type="simple" id="oo_330876.jpg"><uri content-type="original_file" xlink:type="simple">https://binary.pensoft.net/fig/330876</uri></graphic></fig><fig id="F11" position="float" orientation="portrait"><object-id xmlns:xlink="http://www.w3.org/1999/xlink" content-type="doi" xlink:type="simple">10.3897/zookeys.874.35935.figure11</object-id><object-id xmlns:xlink="http://www.w3.org/1999/xlink" content-type="arpha" xlink:type="simple">38AEB68E76FC53419C0CD70F4B51B58A</object-id><label>Figure 11.</label><caption><p>Dorsal aspect and tip of male genitalia, Paratype <bold>A, D</bold><italic><tp:taxon-name><tp:taxon-name-part taxon-name-part-type="genus" reg="Oodera">Oodera</tp:taxon-name-part> <tp:taxon-name-part taxon-name-part-type="species" reg="omanensis">omanensis</tp:taxon-name-part></tp:taxon-name></italic> sp. nov. <bold>B, E</bold><italic><tp:taxon-name><tp:taxon-name-part taxon-name-part-type="genus" reg="Oodera">Oodera</tp:taxon-name-part> <tp:taxon-name-part taxon-name-part-type="species" reg="rapuzzii">rapuzzii</tp:taxon-name-part></tp:taxon-name></italic> sp. nov. <bold>C, F</bold><italic><tp:taxon-name><tp:taxon-name-part taxon-name-part-type="genus" reg="Oodera">Oodera</tp:taxon-name-part> <tp:taxon-name-part taxon-name-part-type="species" reg="similis">similis</tp:taxon-name-part></tp:taxon-name></italic> sp. nov. (numbers 1−5 indicate number of teeth on volsellae).</p></caption><graphic xmlns:xlink="http://www.w3.org/1999/xlink" xlink:href="zookeys-874-047-g011.jpg" position="float" orientation="portrait" xlink:type="simple" id="oo_330877.jpg"><uri content-type="original_file" xlink:type="simple">https://binary.pensoft.net/fig/330877</uri></graphic></fig></tp:treatment-sec><tp:treatment-sec><!--Section generated to contain objects referenced in tp:taxon-treatment.--><fig id="F2" position="float" orientation="portrait"><object-id xmlns:xlink="http://www.w3.org/1999/xlink" content-type="doi" xlink:type="simple">10.3897/zookeys.874.35935.figure2</object-id><object-id xmlns:xlink="http://www.w3.org/1999/xlink" content-type="arpha" xlink:type="simple">B3A3073EDD215F01B7C650C0B7EAE7D0</object-id><label>Figure 2.</label><caption><p>Dorsal habitus, Holotype <bold>A</bold><italic><tp:taxon-name><tp:taxon-name-part taxon-name-part-type="genus" reg="Oodera">Oodera</tp:taxon-name-part> <tp:taxon-name-part taxon-name-part-type="species" reg="arabica">arabica</tp:taxon-name-part></tp:taxon-name></italic> sp. nov. <bold>B</bold><italic><tp:taxon-name><tp:taxon-name-part taxon-name-part-type="genus" reg="Oodera">Oodera</tp:taxon-name-part> <tp:taxon-name-part taxon-name-part-type="species" reg="omanensis">omanensis</tp:taxon-name-part></tp:taxon-name></italic> sp. nov. <bold>C</bold><italic><tp:taxon-name><tp:taxon-name-part taxon-name-part-type="genus" reg="Oodera">Oodera</tp:taxon-name-part> <tp:taxon-name-part taxon-name-part-type="species" reg="rapuzzii">rapuzzii</tp:taxon-name-part></tp:taxon-name></italic> sp. nov. <bold>D</bold><italic><tp:taxon-name><tp:taxon-name-part taxon-name-part-type="genus" reg="Oodera">Oodera</tp:taxon-name-part> <tp:taxon-name-part taxon-name-part-type="species" reg="similis">similis</tp:taxon-name-part></tp:taxon-name></italic> sp. nov.</p></caption><graphic xmlns:xlink="http://www.w3.org/1999/xlink" xlink:href="zookeys-874-047-g002.jpg" position="float" orientation="portrait" xlink:type="simple" id="oo_330868.jpg"><uri content-type="original_file" xlink:type="simple">https://binary.pensoft.net/fig/330868</uri></graphic></fig><fig id="F3" position="float" orientation="portrait"><object-id xmlns:xlink="http://www.w3.org/1999/xlink" content-type="doi" xlink:type="simple">10.3897/zookeys.874.35935.figure3</object-id><object-id xmlns:xlink="http://www.w3.org/1999/xlink" content-type="arpha" xlink:type="simple">16E96464E36551CC86947BBD0191556A</object-id><label>Figure 3.</label><caption><p>Lateral habitus, Holotype <bold>A</bold><italic><tp:taxon-name><tp:taxon-name-part taxon-name-part-type="genus" reg="Oodera">Oodera</tp:taxon-name-part> <tp:taxon-name-part taxon-name-part-type="species" reg="arabica">arabica</tp:taxon-name-part></tp:taxon-name></italic> sp. nov. <bold>B</bold><italic><tp:taxon-name><tp:taxon-name-part taxon-name-part-type="genus" reg="Oodera">Oodera</tp:taxon-name-part> <tp:taxon-name-part taxon-name-part-type="species" reg="omanensis">omanensis</tp:taxon-name-part></tp:taxon-name></italic> sp. nov. <bold>C</bold><italic><tp:taxon-name><tp:taxon-name-part taxon-name-part-type="genus" reg="Oodera">Oodera</tp:taxon-name-part> <tp:taxon-name-part taxon-name-part-type="species" reg="rapuzzii">rapuzzii</tp:taxon-name-part></tp:taxon-name></italic> sp. nov. <bold>D</bold><italic><tp:taxon-name><tp:taxon-name-part taxon-name-part-type="genus" reg="Oodera">Oodera</tp:taxon-name-part> <tp:taxon-name-part taxon-name-part-type="species" reg="similis">similis</tp:taxon-name-part></tp:taxon-name></italic> sp. nov.</p></caption><graphic xmlns:xlink="http://www.w3.org/1999/xlink" xlink:href="zookeys-874-047-g003.jpg" position="float" orientation="portrait" xlink:type="simple" id="oo_330869.jpg"><uri content-type="original_file" xlink:type="simple">https://binary.pensoft.net/fig/330869</uri></graphic></fig><fig id="F4" position="float" orientation="portrait"><object-id xmlns:xlink="http://www.w3.org/1999/xlink" content-type="doi" xlink:type="simple">10.3897/zookeys.874.35935.figure4</object-id><object-id xmlns:xlink="http://www.w3.org/1999/xlink" content-type="arpha" xlink:type="simple">A46636178CDB5E308362490A5440160C</object-id><label>Figure 4.</label><caption><p>Ventral habitus, Holotype <bold>A</bold><italic><tp:taxon-name><tp:taxon-name-part taxon-name-part-type="genus" reg="Oodera">Oodera</tp:taxon-name-part> <tp:taxon-name-part taxon-name-part-type="species" reg="arabica">arabica</tp:taxon-name-part></tp:taxon-name></italic> sp. nov. <bold>B</bold><italic><tp:taxon-name><tp:taxon-name-part taxon-name-part-type="genus" reg="Oodera">Oodera</tp:taxon-name-part> <tp:taxon-name-part taxon-name-part-type="species" reg="omanensis">omanensis</tp:taxon-name-part></tp:taxon-name></italic> sp. nov. <bold>C</bold><italic><tp:taxon-name><tp:taxon-name-part taxon-name-part-type="genus" reg="Oodera">Oodera</tp:taxon-name-part> <tp:taxon-name-part taxon-name-part-type="species" reg="rapuzzii">rapuzzii</tp:taxon-name-part></tp:taxon-name></italic> sp. nov. <bold>D</bold><italic><tp:taxon-name><tp:taxon-name-part taxon-name-part-type="genus" reg="Oodera">Oodera</tp:taxon-name-part> <tp:taxon-name-part taxon-name-part-type="species" reg="similis">similis</tp:taxon-name-part></tp:taxon-name></italic> sp. nov.</p></caption><graphic xmlns:xlink="http://www.w3.org/1999/xlink" xlink:href="zookeys-874-047-g004.jpg" position="float" orientation="portrait" xlink:type="simple" id="oo_330870.jpg"><uri content-type="original_file" xlink:type="simple">https://binary.pensoft.net/fig/330870</uri></graphic></fig><fig id="F5" position="float" orientation="portrait"><object-id xmlns:xlink="http://www.w3.org/1999/xlink" content-type="doi" xlink:type="simple">10.3897/zookeys.874.35935.figure5</object-id><object-id xmlns:xlink="http://www.w3.org/1999/xlink" content-type="arpha" xlink:type="simple">69C6B9F040FB5CAB9E7D97EFEC969F8B</object-id><label>Figure 5.</label><caption><p>Frontal and lateral view of head, Holotype <bold>A,E</bold><italic><tp:taxon-name><tp:taxon-name-part taxon-name-part-type="genus" reg="Oodera">Oodera</tp:taxon-name-part> <tp:taxon-name-part taxon-name-part-type="species" reg="arabica">arabica</tp:taxon-name-part></tp:taxon-name></italic> sp. nov. <bold>B,F</bold><italic><tp:taxon-name><tp:taxon-name-part taxon-name-part-type="genus" reg="Oodera">Oodera</tp:taxon-name-part> <tp:taxon-name-part taxon-name-part-type="species" reg="omanensis">omanensis</tp:taxon-name-part></tp:taxon-name></italic> sp. nov. <bold>C,G</bold><italic><tp:taxon-name><tp:taxon-name-part taxon-name-part-type="genus" reg="Oodera">Oodera</tp:taxon-name-part> <tp:taxon-name-part taxon-name-part-type="species" reg="rapuzzii">rapuzzii</tp:taxon-name-part></tp:taxon-name></italic> sp. nov. <bold>D,H</bold><italic><tp:taxon-name><tp:taxon-name-part taxon-name-part-type="genus" reg="Oodera">Oodera</tp:taxon-name-part> <tp:taxon-name-part taxon-name-part-type="species" reg="similis">similis</tp:taxon-name-part></tp:taxon-name></italic> sp. nov.</p></caption><graphic xmlns:xlink="http://www.w3.org/1999/xlink" xlink:href="zookeys-874-047-g005.jpg" position="float" orientation="portrait" xlink:type="simple" id="oo_330871.jpg"><uri content-type="original_file" xlink:type="simple">https://binary.pensoft.net/fig/330871</uri></graphic></fig><table-wrap id="T1" position="float" orientation="portrait"><label>Table 1.</label><caption><p>Diagnosis of <italic><tp:taxon-name><tp:taxon-name-part taxon-name-part-type="genus" reg="Oodera">Oodera</tp:taxon-name-part></tp:taxon-name></italic> species in the Arabian Peninsula.</p></caption><table id="TID0EPKAG" rules="all"><tbody><tr><th rowspan="1" colspan="1">Character</th><th rowspan="1" colspan="1"><italic><tp:taxon-name><tp:taxon-name-part taxon-name-part-type="genus" reg="Oodera">O.</tp:taxon-name-part> <tp:taxon-name-part taxon-name-part-type="species" reg="arabica">arabica</tp:taxon-name-part></tp:taxon-name></italic> sp. nov. (<italic>N</italic> = 2)</th><th rowspan="1" colspan="1"><italic><tp:taxon-name><tp:taxon-name-part taxon-name-part-type="genus" reg="Oodera">O.</tp:taxon-name-part> <tp:taxon-name-part taxon-name-part-type="species" reg="omanensis">omanensis</tp:taxon-name-part></tp:taxon-name></italic> sp. nov. (<italic>N</italic> = 4)</th><th rowspan="1" colspan="1"><italic><tp:taxon-name><tp:taxon-name-part taxon-name-part-type="genus" reg="Oodera">O.</tp:taxon-name-part> <tp:taxon-name-part taxon-name-part-type="species" reg="rapuzzii">rapuzzii</tp:taxon-name-part></tp:taxon-name></italic> sp. nov. (<italic>N</italic> = 16)</th><th rowspan="1" colspan="1"><italic><tp:taxon-name><tp:taxon-name-part taxon-name-part-type="genus" reg="Oodera">O.</tp:taxon-name-part> <tp:taxon-name-part taxon-name-part-type="species" reg="similis">similis</tp:taxon-name-part></tp:taxon-name></italic> sp. nov. (<italic>N</italic> = 3)</th></tr><tr><td rowspan="1" colspan="1">Bdy.l (in mm)</td><td rowspan="1" colspan="1">Medium-sized (7.0−7.2)</td><td rowspan="1" colspan="1">Small-sized (5.5−6.3)</td><td rowspan="1" colspan="1">Small-sized (4.5−5.6)</td><td rowspan="1" colspan="1">Small-sized (6.3−6.5)</td></tr><tr><td rowspan="1" colspan="1">Body shape (<abbrev xmlns:xlink="http://www.w3.org/1999/xlink" xlink:title="mesonotum length" id="ABBRID0EI6AE" xlink:type="simple">msn.l</abbrev>/<abbrev xmlns:xlink="http://www.w3.org/1999/xlink" xlink:title="mesoscutum maximum width" id="ABBRID0EM6AE" xlink:type="simple">msc.w</abbrev>)</td><td rowspan="1" colspan="1">Robust (1.25−1.29) (Fig. <xref ref-type="fig" rid="F8">8A</xref>)</td><td rowspan="1" colspan="1">Robust (1.3−1.34) (Fig. <xref ref-type="fig" rid="F8">8B</xref>)</td><td rowspan="1" colspan="1">Robust to slender (1.33−1.45) (Fig. <xref ref-type="fig" rid="F8">8C</xref>)</td><td rowspan="1" colspan="1">Robust (1.28−1.30) (Fig. <xref ref-type="fig" rid="F8">8D</xref>)</td></tr><tr><td rowspan="1" colspan="1">Head shape in lateral view (<abbrev xmlns:xlink="http://www.w3.org/1999/xlink" xlink:title="head height (frontal view)" id="ABBRID0EWAAG" xlink:type="simple">hea.h</abbrev>/<abbrev xmlns:xlink="http://www.w3.org/1999/xlink" xlink:title="maximum length of head (lateral view)" id="ABBRID0E1AAG" xlink:type="simple">hea.l</abbrev>)</td><td rowspan="1" colspan="1">Rounded (1.34−1.38)</td><td rowspan="1" colspan="1">Rounded (1.40−1.44)</td><td rowspan="1" colspan="1">Rounded (1.35−1.36)</td><td rowspan="1" colspan="1">Rounded (1.37−1.38)</td></tr><tr><td rowspan="1" colspan="1">Eye size (<abbrev xmlns:xlink="http://www.w3.org/1999/xlink" xlink:title="height of eye (lateral view)" id="ABBRID0EPBAG" xlink:type="simple">eye.h</abbrev>/<abbrev xmlns:xlink="http://www.w3.org/1999/xlink" xlink:title="head height (frontal view)" id="ABBRID0ETBAG" xlink:type="simple">hea.h</abbrev>)</td><td rowspan="1" colspan="1">Large (0.72−0.74)</td><td rowspan="1" colspan="1">Large (0.70−0.75)</td><td rowspan="1" colspan="1">Large (0.70−0.72)</td><td rowspan="1" colspan="1">Large (about 0.75)</td></tr><tr><td rowspan="1" colspan="1">Corona shape<break/> (<abbrev xmlns:xlink="http://www.w3.org/1999/xlink" xlink:title="corona length" id="ABBRID0EKCAG" xlink:type="simple">cor.l</abbrev>/<abbrev xmlns:xlink="http://www.w3.org/1999/xlink" xlink:title="corona width" id="ABBRID0EOCAG" xlink:type="simple">cor.w</abbrev>), its structure</td><td rowspan="1" colspan="1">Thick (3.08−3.60), with interrupted structure (Fig. <xref ref-type="fig" rid="F6">6A</xref>)</td><td rowspan="1" colspan="1">Thick (3.33−3.50), with interrupted structure (Fig. <xref ref-type="fig" rid="F6">6B</xref>)</td><td rowspan="1" colspan="1">Thick (3.25−4.0), with interrupted structure (Fig. <xref ref-type="fig" rid="F6">6C</xref>)</td><td rowspan="1" colspan="1">Thick (3.11−3.40), with interrupted structure (Fig. <xref ref-type="fig" rid="F6">6D</xref>)</td></tr><tr><td rowspan="1" colspan="1">Length and shape of apical segment of maxillary palp</td><td rowspan="1" colspan="1">Relatively long, distinctly angulate baso-ventrally, lined ventrally with dense short whitish spines together with scattered long setae (Fig. <xref ref-type="fig" rid="F7">7A</xref>)</td><td rowspan="1" colspan="1">Relatively short, evenly rounded (not angulate) baso-ventrally, without such short spines along its ventral margin (Fig. <xref ref-type="fig" rid="F7">7B</xref>)</td><td rowspan="1" colspan="1">Relatively short, evenly rounded (not angulate) baso-ventrally, without such short spines along its ventral margin (Fig. <xref ref-type="fig" rid="F7">7C</xref>)</td><td rowspan="1" colspan="1">Relatively short, evenly rounded (not angulate) baso-ventrally, without such short spines along its ventral margin (Fig. <xref ref-type="fig" rid="F7">7D</xref>)</td></tr><tr><td rowspan="1" colspan="1">Pronotum length (according to its width), its anterior margin</td><td rowspan="1" colspan="1">Wider than long (1.20−1.25×), with anterior margin truncate (Fig. <xref ref-type="fig" rid="F9">9A</xref>)</td><td rowspan="1" colspan="1">As long as wide, with anterior margin truncate (Fig. <xref ref-type="fig" rid="F9">9B</xref>)</td><td rowspan="1" colspan="1">As long as wide, anterior margin rounded (Fig. <xref ref-type="fig" rid="F9">9C</xref>)</td><td rowspan="1" colspan="1">As long as wide, anterior margin truncate (Fig. <xref ref-type="fig" rid="F9">9D</xref>)</td></tr><tr><td rowspan="1" colspan="1">Pronotum broadest part</td><td rowspan="1" colspan="1">At midlength (Fig. <xref ref-type="fig" rid="F9">9A</xref>)</td><td rowspan="1" colspan="1">Behind midlength (Fig. <xref ref-type="fig" rid="F9">9B</xref>)</td><td rowspan="1" colspan="1">Slightly behind midlength (Fig. <xref ref-type="fig" rid="F9">9C</xref>)</td><td rowspan="1" colspan="1">Slightly before midlength (Fig. <xref ref-type="fig" rid="F9">9D</xref>)</td></tr><tr><td rowspan="1" colspan="1">Mesoscutellum shape (<abbrev xmlns:xlink="http://www.w3.org/1999/xlink" xlink:title="mesoscutellum length" id="ABBRID0EDHAG" xlink:type="simple">sct.l</abbrev>/<abbrev xmlns:xlink="http://www.w3.org/1999/xlink" xlink:title="mesoscutellum width" id="ABBRID0EHHAG" xlink:type="simple">sct.w</abbrev>), its anterior margin</td><td rowspan="1" colspan="1">Normal (0.60−0.62), anterior margin hardly convex (Fig. <xref ref-type="fig" rid="F9">9E</xref>)</td><td rowspan="1" colspan="1">Normal (0.62−0.64), anterior margin hardly convex (Fig. <xref ref-type="fig" rid="F9">9F</xref>)</td><td rowspan="1" colspan="1">Normal to slender (0.65− 0.75), anterior margin hardly convex (Fig. <xref ref-type="fig" rid="F9">9G</xref>)</td><td rowspan="1" colspan="1">Normal (0.60−0.72), anterior margin hardly convex (Fig. <xref ref-type="fig" rid="F9">9H</xref>)</td></tr><tr><td rowspan="1" colspan="1">Mesoscutellum sculpture</td><td rowspan="1" colspan="1">Entirely lineate (median lines straight) (Fig. <xref ref-type="fig" rid="F9">9E</xref>)</td><td rowspan="1" colspan="1">Almost completely lineate, finely areolate slightly before frenal line (median lines converging) (Fig. <xref ref-type="fig" rid="F9">9F</xref>)</td><td rowspan="1" colspan="1">Lineate on anterior two-thirds and finely areolate on posterior third (median lines converging) (Fig. <xref ref-type="fig" rid="F9">9G</xref>)</td><td rowspan="1" colspan="1">Almost completely lineate, finely areolate slightly before frenal line (median lines converging) (Fig. <xref ref-type="fig" rid="F9">9H</xref>)</td></tr><tr><td rowspan="1" colspan="1">Propodeum size<break/><abbrev xmlns:xlink="http://www.w3.org/1999/xlink" xlink:title="propodeal length" id="ABBRID0EWJAG" xlink:type="simple">ppd.l</abbrev>/<abbrev xmlns:xlink="http://www.w3.org/1999/xlink" xlink:title="mesoscutum length" id="ABBRID0E1JAG" xlink:type="simple">msc.l</abbrev></td><td rowspan="1" colspan="1">Medium (about 0.15) (Fig. <xref ref-type="fig" rid="F8">8A</xref>)</td><td rowspan="1" colspan="1">Medium (0.13−0.15) (Fig. <xref ref-type="fig" rid="F8">8B</xref>)</td><td rowspan="1" colspan="1">Medium (0.13−0.14) (Fig. <xref ref-type="fig" rid="F8">8C</xref>)</td><td rowspan="1" colspan="1">Large (0.17−0.21) (Fig. <xref ref-type="fig" rid="F8">8D</xref>)</td></tr><tr><td rowspan="1" colspan="1">Profemur shape<break/> (<abbrev xmlns:xlink="http://www.w3.org/1999/xlink" xlink:title="profemur length" id="ABBRID0EELAG" xlink:type="simple">fm1.l</abbrev>/<abbrev xmlns:xlink="http://www.w3.org/1999/xlink" xlink:title="profemur width" id="ABBRID0EILAG" xlink:type="simple">fm1.w</abbrev>)</td><td rowspan="1" colspan="1">Robust to medium (1.90−2.08)</td><td rowspan="1" colspan="1">Robust to medium (1.92−2.00)</td><td rowspan="1" colspan="1">Robust (1.95−2.00)</td><td rowspan="1" colspan="1">Robust (1.95−2.00)</td></tr><tr><td rowspan="1" colspan="1">Forewing</td><td rowspan="1" colspan="1">Hyaline (Fig. <xref ref-type="fig" rid="F10">10A</xref>)</td><td rowspan="1" colspan="1">Partly slightly infumate (Fig. <xref ref-type="fig" rid="F10">10B</xref>)</td><td rowspan="1" colspan="1">Hyaline (Fig. <xref ref-type="fig" rid="F10">10C</xref>)</td><td rowspan="1" colspan="1">Hyaline (Fig. <xref ref-type="fig" rid="F10">10D</xref>)</td></tr><tr><td rowspan="1" colspan="1">Marginal vein length<break/><abbrev xmlns:xlink="http://www.w3.org/1999/xlink" xlink:title="marginal vein length" id="ABBRID0EDNAG" xlink:type="simple">mav.l</abbrev>/<abbrev xmlns:xlink="http://www.w3.org/1999/xlink" xlink:title="postmarginal vein length" id="ABBRID0EHNAG" xlink:type="simple">pmv.l</abbrev></td><td rowspan="1" colspan="1">Short to medium (0.87−0.92) (Fig. <xref ref-type="fig" rid="F10">10A</xref>)</td><td rowspan="1" colspan="1">Medium (0.92−1.00) (Fig. <xref ref-type="fig" rid="F10">10B</xref>)</td><td rowspan="1" colspan="1">Medium (0.95−1.00) (Fig. <xref ref-type="fig" rid="F10">10C</xref>)</td><td rowspan="1" colspan="1">Medium (0.95−1.00) (Fig. <xref ref-type="fig" rid="F10">10D</xref>)</td></tr><tr><td rowspan="1" colspan="1">Metasoma length<break/><abbrev xmlns:xlink="http://www.w3.org/1999/xlink" xlink:title="metasomal length" id="ABBRID0EROAG" xlink:type="simple">mts.l</abbrev>/ <abbrev xmlns:xlink="http://www.w3.org/1999/xlink" xlink:title="body length" id="ABBRID0EVOAG" xlink:type="simple">bdy.l</abbrev></td><td rowspan="1" colspan="1">Short (0.42−0.43) (Fig. <xref ref-type="fig" rid="F2">2A</xref>)</td><td rowspan="1" colspan="1">Short (about 0.43) (Fig. <xref ref-type="fig" rid="F2">2B</xref>)</td><td rowspan="1" colspan="1">Short to medium (0.44−0.47) (Fig. <xref ref-type="fig" rid="F2">2C</xref>)</td><td rowspan="1" colspan="1">Short (0.42−0.45) (Fig. <xref ref-type="fig" rid="F3">3D</xref>)</td></tr><tr><td rowspan="1" colspan="1">Ovipositor length<break/><abbrev xmlns:xlink="http://www.w3.org/1999/xlink" xlink:title="ovipositor length" id="ABBRID0E6PAG" xlink:type="simple">ovp.l</abbrev>/ <abbrev xmlns:xlink="http://www.w3.org/1999/xlink" xlink:title="metasomal length" id="ABBRID0EDQAG" xlink:type="simple">mts.l</abbrev></td><td rowspan="1" colspan="1">Short (1.00−0.13) (Fig. <xref ref-type="fig" rid="F2">2A</xref>).</td><td rowspan="1" colspan="1">Rather long (0.16−0.17) (Fig. <xref ref-type="fig" rid="F2">2B</xref>)</td><td rowspan="1" colspan="1">Rather long (0.16−0.19) (Fig. <xref ref-type="fig" rid="F2">2C</xref>)</td><td rowspan="1" colspan="1">Short (0.13−0.14) (Fig. <xref ref-type="fig" rid="F3">3D</xref>)</td></tr><tr><td rowspan="1" colspan="1">Volsella teeth (male genitalia)</td><td rowspan="1" colspan="1">unknown</td><td rowspan="1" colspan="1">Four (Fig. <xref ref-type="fig" rid="F11">11D</xref>)</td><td rowspan="1" colspan="1">Four (Fig. <xref ref-type="fig" rid="F11">11E</xref>)</td><td rowspan="1" colspan="1">Five (Fig. <xref ref-type="fig" rid="F11">11F</xref>)</td></tr></tbody></table></table-wrap><fig id="F6" position="float" orientation="portrait"><object-id xmlns:xlink="http://www.w3.org/1999/xlink" content-type="doi" xlink:type="simple">10.3897/zookeys.874.35935.figure6</object-id><object-id xmlns:xlink="http://www.w3.org/1999/xlink" content-type="arpha" xlink:type="simple">7E1DBA3CC4D156ED983363333BEBCC3F</object-id><label>Figure 6.</label><caption><p>Dorsal view of head, Holotype <bold>A</bold><italic><tp:taxon-name><tp:taxon-name-part taxon-name-part-type="genus" reg="Oodera">Oodera</tp:taxon-name-part> <tp:taxon-name-part taxon-name-part-type="species" reg="arabica">arabica</tp:taxon-name-part></tp:taxon-name></italic> sp. nov. <bold>B</bold><italic><tp:taxon-name><tp:taxon-name-part taxon-name-part-type="genus" reg="Oodera">Oodera</tp:taxon-name-part> <tp:taxon-name-part taxon-name-part-type="species" reg="omanensis">omanensis</tp:taxon-name-part></tp:taxon-name></italic> sp. nov. <bold>C</bold><italic><tp:taxon-name><tp:taxon-name-part taxon-name-part-type="genus" reg="Oodera">Oodera</tp:taxon-name-part> <tp:taxon-name-part taxon-name-part-type="species" reg="rapuzzii">rapuzzii</tp:taxon-name-part></tp:taxon-name></italic> sp. nov. <bold>D</bold><italic><tp:taxon-name><tp:taxon-name-part taxon-name-part-type="genus" reg="Oodera">Oodera</tp:taxon-name-part> <tp:taxon-name-part taxon-name-part-type="species" reg="similis">similis</tp:taxon-name-part></tp:taxon-name></italic> sp. nov. (coronal structure indicated).</p></caption><graphic xmlns:xlink="http://www.w3.org/1999/xlink" xlink:href="zookeys-874-047-g006.jpg" position="float" orientation="portrait" xlink:type="simple" id="oo_330872.jpg"><uri content-type="original_file" xlink:type="simple">https://binary.pensoft.net/fig/330872</uri></graphic></fig><fig id="F7" position="float" orientation="portrait"><object-id xmlns:xlink="http://www.w3.org/1999/xlink" content-type="doi" xlink:type="simple">10.3897/zookeys.874.35935.figure7</object-id><object-id xmlns:xlink="http://www.w3.org/1999/xlink" content-type="arpha" xlink:type="simple">AF3560632608534396DEB9D0BBB9B2B1</object-id><label>Figure 7.</label><caption><p>Maxillary palp, Holotype <bold>A</bold><italic><tp:taxon-name><tp:taxon-name-part taxon-name-part-type="genus" reg="Oodera">Oodera</tp:taxon-name-part> <tp:taxon-name-part taxon-name-part-type="species" reg="arabica">arabica</tp:taxon-name-part></tp:taxon-name></italic> sp. nov. <bold>B</bold><italic><tp:taxon-name><tp:taxon-name-part taxon-name-part-type="genus" reg="Oodera">Oodera</tp:taxon-name-part> <tp:taxon-name-part taxon-name-part-type="species" reg="omanensis">omanensis</tp:taxon-name-part></tp:taxon-name></italic> sp. nov. <bold>C</bold><italic><tp:taxon-name><tp:taxon-name-part taxon-name-part-type="genus" reg="Oodera">Oodera</tp:taxon-name-part> <tp:taxon-name-part taxon-name-part-type="species" reg="rapuzzii">rapuzzii</tp:taxon-name-part></tp:taxon-name></italic> sp. nov. <bold>D</bold><italic><tp:taxon-name><tp:taxon-name-part taxon-name-part-type="genus" reg="Oodera">Oodera</tp:taxon-name-part> <tp:taxon-name-part taxon-name-part-type="species" reg="similis">similis</tp:taxon-name-part></tp:taxon-name></italic> sp. nov. (apical segment of maxillary palp indicated).</p></caption><graphic xmlns:xlink="http://www.w3.org/1999/xlink" xlink:href="zookeys-874-047-g007.jpg" position="float" orientation="portrait" xlink:type="simple" id="oo_330873.jpg"><uri content-type="original_file" xlink:type="simple">https://binary.pensoft.net/fig/330873</uri></graphic></fig></tp:treatment-sec></tp:taxon-treatment>
