# Supplementary material for: First record of the genus Oodera Westwood, 1874 (Hymenoptera, Pteromalidae, Cleonyminae, Ooderini) from the Arabian Peninsula, with the description of four new species
Source: Zookeys. 2019 Sep 3;874:47–68. doi: 10.3897/zookeys.874.35935 (PMC6736892; doi:10.3897/zookeys.874.35935)
Supplement: XML Treatment for Oodora rapuzzii [file zookeys.874.35935-treatment4.xml]

<!DOCTYPE tp:taxon-treatment
  PUBLIC "-//TaxonX//DTD Taxonomic Treatment Publishing DTD v0 20100105//EN" "tax-treatment-NSO.dtd">
<tp:taxon-treatment xmlns:tp="http://www.plazi.org/taxpub"><tp:treatment-meta><kwd-group><label>Taxon classification</label><kwd><named-content xmlns:xlink="http://www.w3.org/1999/xlink" content-type="kingdom">Animalia</named-content></kwd><kwd><named-content xmlns:xlink="http://www.w3.org/1999/xlink" content-type="order">Hymenoptera</named-content></kwd><kwd><named-content xmlns:xlink="http://www.w3.org/1999/xlink" content-type="family">Pteromalidae</named-content></kwd></kwd-group><mixed-citation publication-type="journal"><person-group><name><surname>Soliman</surname><given-names>Ahmed M.</given-names></name><name><surname>Gadallah</surname><given-names>Neveen S.</given-names></name><name><surname>Al Dhafer</surname><given-names>Hathal M.</given-names></name></person-group><article-title>First record of the genus <italic><tp:taxon-name><tp:taxon-name-part taxon-name-part-type="genus" reg="Oodera">Oodera</tp:taxon-name-part></tp:taxon-name></italic> Westwood, 1874 (<tp:taxon-name><tp:taxon-name-part taxon-name-part-type="order">Hymenoptera</tp:taxon-name-part></tp:taxon-name>, <tp:taxon-name><tp:taxon-name-part taxon-name-part-type="family">Pteromalidae</tp:taxon-name-part></tp:taxon-name>, <tp:taxon-name><tp:taxon-name-part taxon-name-part-type="subfamily">Cleonyminae</tp:taxon-name-part></tp:taxon-name>, <tp:taxon-name><tp:taxon-name-part taxon-name-part-type="tribe">Ooderini</tp:taxon-name-part></tp:taxon-name>) from the Arabian Peninsula, with the description of four new species</article-title><source>Zookeys</source><day>03</day><month>9</month><year>2019</year><volume>874</volume><fpage>47</fpage><lpage>68</lpage><pub-id pub-id-type="doi">10.3897/zookeys.874.35935</pub-id></mixed-citation></tp:treatment-meta><tp:nomenclature><tp:taxon-name><object-id xmlns:xlink="http://www.w3.org/1999/xlink" content-type="arpha" xlink:type="simple">0B742A47564A5C058A279839D699B352</object-id>
            <tp:taxon-name-part taxon-name-part-type="genus" reg="Oodora">Oodora</tp:taxon-name-part>
            <tp:taxon-name-part taxon-name-part-type="species" reg="rapuzzii">rapuzzii</tp:taxon-name-part>
            <object-id xmlns:xlink="http://www.w3.org/1999/xlink" content-type="zoobank" xlink:type="simple">http://zoobank.org/BAC4F734-2978-458C-A25D-D69975B2BC5D</object-id>
          </tp:taxon-name><tp:taxon-authority>Soliman &amp; Gadallah</tp:taxon-authority><tp:taxon-status xmlns:xlink="http://www.w3.org/1999/xlink" xlink:type="simple">sp. nov.</tp:taxon-status><xref ref-type="fig" rid="F2">Figs 2C</xref><xref ref-type="fig" rid="F3">, 3C</xref><xref ref-type="fig" rid="F4">, 4C</xref><xref ref-type="fig" rid="F5">, 5 (C, G), 6C, 7C, 8C, 9(C, G), 10C, 11(B, E)</xref></tp:nomenclature><tp:treatment-sec sec-type="material" id="SECID0EKKAI"><title>Material examined.</title><p><bold>Holotype</bold> ♀: SAUDI ARABIA, Al-Baha (Wadi Tourabah), 12.iv.2016, leg. P. Rapuzzi, e.l. <italic><tp:taxon-name><tp:taxon-name-part taxon-name-part-type="genus" reg="Acacia">Acacia</tp:taxon-name-part></tp:taxon-name></italic> [<named-content xmlns:xlink="http://www.w3.org/1999/xlink" content-type="dwc:institutional_code" xlink:type="simple">KSMA</named-content>]. <bold>Paratypes</bold>: 3♀ &amp; 2♂: SAUDI ARABIA, Al-Baha (Al-Mikhwah, The Ain Village), 13.iv.2016, leg. D. Baiocchi, e.l. <italic><tp:taxon-name><tp:taxon-name-part taxon-name-part-type="genus" reg="Acacia">Acacia</tp:taxon-name-part></tp:taxon-name></italic> sp. [<named-content xmlns:xlink="http://www.w3.org/1999/xlink" content-type="dwc:institutional_code" xlink:type="simple">KSMA</named-content>]; 3♂: SAUDI ARABIA, Al-Baha (Wadi Shoqab), 12.iv.2016, leg. D. Baiocchi, e.l. <italic><tp:taxon-name><tp:taxon-name-part taxon-name-part-type="genus" reg="Acacia">Acacia</tp:taxon-name-part></tp:taxon-name></italic> sp. [<named-content xmlns:xlink="http://www.w3.org/1999/xlink" content-type="dwc:institutional_code" xlink:type="simple">KSMA</named-content>]; 1♂: SAUDI ARABIA, Al-Baha (Wadi Yabah), 15.iv.2016, leg. D. Baiocchi, e.l. <italic><tp:taxon-name><tp:taxon-name-part taxon-name-part-type="genus" reg="Acacia">Acacia</tp:taxon-name-part></tp:taxon-name></italic> sp. [<named-content xmlns:xlink="http://www.w3.org/1999/xlink" content-type="dwc:institutional_code" xlink:type="simple">KSMA</named-content>]; 1♂: SAUDI ARABIA, Asir (Wadi Sabian, 28 km S. Muhayil), 5.iv.2017, leg. D. Baiocchi, e.l. <italic><tp:taxon-name><tp:taxon-name-part taxon-name-part-type="genus" reg="Acacia">Acacia</tp:taxon-name-part></tp:taxon-name></italic> sp. [<named-content xmlns:xlink="http://www.w3.org/1999/xlink" content-type="dwc:institutional_code" xlink:type="simple">KSMA</named-content>]; 2♀ &amp; 2♂: OMAN, Dhofar (Rawiyya), 16.i.2018, leg. D. Baiocchi, e.l. <italic><tp:taxon-name><tp:taxon-name-part taxon-name-part-type="genus" reg="Acacia">Acacia</tp:taxon-name-part></tp:taxon-name></italic> sp. [<named-content xmlns:xlink="http://www.w3.org/1999/xlink" content-type="dwc:institutional_code" xlink:type="simple">KSMA</named-content>]; 1♂: OMAN, Dhofar (Mirbat), 15−18.i.2018, leg. D. Baiocchi, e.l. <italic><tp:taxon-name><tp:taxon-name-part taxon-name-part-type="genus" reg="Acacia">Acacia</tp:taxon-name-part></tp:taxon-name></italic> sp. [<named-content xmlns:xlink="http://www.w3.org/1999/xlink" content-type="dwc:institutional_code" xlink:type="simple">KSMA</named-content>].</p></tp:treatment-sec><tp:treatment-sec sec-type="diagnosis" id="SECID0EINAI"><title>Diagnosis.</title><p>Both sexes (<italic>N</italic> = 16). See Table <xref ref-type="table" rid="T1">1</xref>.</p></tp:treatment-sec><tp:treatment-sec sec-type="description" id="SECID0EUNAI"><title>Description.</title><p>Female (holotype): Body length 5.6mm (excluding the ovipositor).</p><p><bold><italic>Colour.</italic></bold> Head black on corona, scrobal depression and occiput, coppery on face (lower face with green luster), blue on gena (Figs <xref ref-type="fig" rid="F5">5C, G</xref>, <xref ref-type="fig" rid="F6">6C</xref>); scape red-brown on basal two-thirds, rest of antenna, maxillary and labial palpi dark brown to black (Figs <xref ref-type="fig" rid="F3">3C</xref>, <xref ref-type="fig" rid="F5">5C</xref>, <xref ref-type="fig" rid="F7">7C</xref>). Mesosomal dorsum black with blue luster on pronotal disc, green on anterior half of mesoscutum, green and purple on anterior part of axilla and on all mesoscutellum, blue and purple on propodeum (Figs <xref ref-type="fig" rid="F8">8C</xref>, <xref ref-type="fig" rid="F9">9G</xref>); mesosomal venter with strong blue, green and purple luster (Fig. <xref ref-type="fig" rid="F4">4C</xref>); coxae black with strong purple luster on ventral side of procoxa (Fig. <xref ref-type="fig" rid="F4">4C</xref>); profemur black with green tint on outer face (Fig. <xref ref-type="fig" rid="F3">3C</xref>); trochaters, meso- and metafemora brown, tarsi yellow-brown (Fig. <xref ref-type="fig" rid="F4">4C</xref>). Metasoma black, with patches of green-purple on lateral sides of Gt2−4 (Figs <xref ref-type="fig" rid="F2">2C</xref>, <xref ref-type="fig" rid="F3">3C</xref>, <xref ref-type="fig" rid="F4">4C</xref>). Wings hyaline, veins brown (Fig. <xref ref-type="fig" rid="F10">10C</xref>).</p><p><bold><italic>Head.</italic></bold> 1.66× as wide as long (Fig. <xref ref-type="fig" rid="F5">5C</xref>); <abbrev xmlns:xlink="http://www.w3.org/1999/xlink" xlink:title="maximum width of head (frontal view)" id="ABBRID0EHQAI" xlink:type="simple">hea.w</abbrev> 4.56× <abbrev xmlns:xlink="http://www.w3.org/1999/xlink" xlink:title="shortest distance between eyes" id="ABBRID0ELQAI" xlink:type="simple">eye.d</abbrev> (Fig. <xref ref-type="fig" rid="F5">5C</xref>); face setiferous foveate-reticulate, setae lanceolate, white and short (Fig. <xref ref-type="fig" rid="F5">5C</xref>); <abbrev xmlns:xlink="http://www.w3.org/1999/xlink" xlink:title="malar space" id="ABBRID0EXQAI" xlink:type="simple">msp.l</abbrev> 0.43× head height (Fig. <xref ref-type="fig" rid="F5">5G</xref>); corona 0.6× as long as <abbrev xmlns:xlink="http://www.w3.org/1999/xlink" xlink:title="height of eye (lateral view)" id="ABBRID0E6QAI" xlink:type="simple">eye.h</abbrev> (Fig. <xref ref-type="fig" rid="F5">5C</xref>); <abbrev xmlns:xlink="http://www.w3.org/1999/xlink" xlink:title="shortest distance between posterior ocelli (dorsal view)" id="ABBRID0EHRAI" xlink:type="simple">POL</abbrev> 1.33× <abbrev xmlns:xlink="http://www.w3.org/1999/xlink" xlink:title="shortest distance between posterior ocellus and eye (dorsal view)" id="ABBRID0ELRAI" xlink:type="simple">OOL</abbrev> (Fig. <xref ref-type="fig" rid="F6">6C</xref>); scape 3× as long as pedicel; clava 0.15× as long as funicle; flagellum 1.45× as long as head width; <abbrev xmlns:xlink="http://www.w3.org/1999/xlink" xlink:title="first flagellomere" id="ABBRID0ETRAI" xlink:type="simple">F1</abbrev> 0.68× as long as <abbrev xmlns:xlink="http://www.w3.org/1999/xlink" xlink:title="second flagellomere" id="ABBRID0EXRAI" xlink:type="simple">F2</abbrev>; <abbrev xmlns:xlink="http://www.w3.org/1999/xlink" xlink:title="second flagellomere" id="ABBRID0E2RAI" xlink:type="simple">F2</abbrev> hardly longer than <abbrev xmlns:xlink="http://www.w3.org/1999/xlink" xlink:title="third flagellomere" id="ABBRID0E6RAI" xlink:type="simple">F3</abbrev>, 1.05×.</p><p><bold><italic>Mesosoma.</italic></bold> Pronotum pentagonal, 0.5× as long as mesonotum (Fig. <xref ref-type="fig" rid="F8">8C</xref>); mesonotum 1.5× as long as mesoscutum (Fig. <xref ref-type="fig" rid="F8">8C</xref>); mesoscutum as long as wide (Fig. <xref ref-type="fig" rid="F8">8C</xref>); mesoscutellum 0.44× as long as mesoscutum (Fig. <xref ref-type="fig" rid="F8">8C</xref>); propodeum laterally with a smooth ridge in front of the setose area (Fig. <xref ref-type="fig" rid="F9">9G</xref>); profemur 1.29× as long as protibia; pronotal disc and posterior part of mesoscutum with stout short white setae.</p><p><bold><italic>Forewing</italic></bold> (Fig. <xref ref-type="fig" rid="F10">10C</xref>). Forewing 2.84× as long as wide; costal cell 0.35× as long as forewing; marginal vein 0.21× as long as forewing; marginal vein 3.62× as long as stigmal vein; postmarginal vein 3.79× as long as stigmal vein.</p><p><bold><italic>Metasoma</italic></bold> (Fig. <xref ref-type="fig" rid="F2">2C</xref>, <xref ref-type="fig" rid="F3">3C</xref>, <xref ref-type="fig" rid="F4">4C</xref>). <abbrev xmlns:xlink="http://www.w3.org/1999/xlink" xlink:title="metasomal length" id="ABBRID0E3TAI" xlink:type="simple">mts.l</abbrev>/<abbrev xmlns:xlink="http://www.w3.org/1999/xlink" xlink:title="metasomal width" id="ABBRID0EAUAI" xlink:type="simple">mts.w</abbrev> = 2.45.</p></tp:treatment-sec><tp:treatment-sec sec-type="Male" id="SECID0EEUAI"><title>Male.</title><p>Similar to female but slightly darker in colour. <bold>Genitalia</bold> (Fig. <xref ref-type="fig" rid="F11">11B, E</xref>) widely rounded above; volsella with four outwardly directed, sharp teeth, the innermost one is very short compared with the others.</p></tp:treatment-sec><tp:treatment-sec sec-type="host" id="SECID0EQUAI"><title>Host record.</title><p><tp:taxon-name><tp:taxon-name-part taxon-name-part-type="genus" reg="Anthaxia">Anthaxia</tp:taxon-name-part> (<tp:taxon-name-part taxon-name-part-type="subgenus" reg="Haplanthaxia">Haplanthaxia</tp:taxon-name-part>) <tp:taxon-name-part taxon-name-part-type="species" reg="abdita">abdita</tp:taxon-name-part></tp:taxon-name> Bílý, 1982, <tp:taxon-name><tp:taxon-name-part taxon-name-part-type="genus" reg="Anthaxia">A.</tp:taxon-name-part> (<tp:taxon-name-part taxon-name-part-type="subgenus" reg="Haplanthaxia">H.</tp:taxon-name-part>) <tp:taxon-name-part taxon-name-part-type="uncertainty-rank">cf.</tp:taxon-name-part> <tp:taxon-name-part taxon-name-part-type="species" reg="angustipennis">angustipennis</tp:taxon-name-part></tp:taxon-name> (Klug, 1829), <tp:taxon-name><tp:taxon-name-part taxon-name-part-type="genus" reg="Anthaxia">A.</tp:taxon-name-part> (<tp:taxon-name-part taxon-name-part-type="subgenus" reg="Haplanthaxia">H.</tp:taxon-name-part>) <tp:taxon-name-part taxon-name-part-type="species" reg="kneuckeri">kneuckeri</tp:taxon-name-part> <tp:taxon-name-part taxon-name-part-type="subspecies" reg="zabranskyi">zabranskyi</tp:taxon-name-part></tp:taxon-name> Bílý, 1995, <tp:taxon-name><tp:taxon-name-part taxon-name-part-type="genus" reg="Anthaxia">A.</tp:taxon-name-part> (<tp:taxon-name-part taxon-name-part-type="subgenus" reg="Haplanthaxia">H.</tp:taxon-name-part>) <tp:taxon-name-part taxon-name-part-type="species" reg="marginifera">marginifera</tp:taxon-name-part> <tp:taxon-name-part taxon-name-part-type="subspecies" reg="dhofarica">dhofarica</tp:taxon-name-part></tp:taxon-name> Bílý, 2003, <tp:taxon-name><tp:taxon-name-part taxon-name-part-type="genus" reg="Anthaxia">A.</tp:taxon-name-part> (<tp:taxon-name-part taxon-name-part-type="subgenus" reg="Haplanthaxia">H.</tp:taxon-name-part>) <tp:taxon-name-part taxon-name-part-type="species" reg="wittmeri">wittmeri</tp:taxon-name-part></tp:taxon-name> Bílý, 1979; <italic><tp:taxon-name><tp:taxon-name-part taxon-name-part-type="genus" reg="Chalcogenia">Chalcogenia</tp:taxon-name-part> <tp:taxon-name-part taxon-name-part-type="species" reg="halperini">halperini</tp:taxon-name-part> <tp:taxon-name-part taxon-name-part-type="subspecies" reg="arabica">arabica</tp:taxon-name-part></tp:taxon-name></italic> Bílý, 2008 (<tp:taxon-name><tp:taxon-name-part taxon-name-part-type="family">Buprestidae</tp:taxon-name-part></tp:taxon-name>).</p></tp:treatment-sec><tp:treatment-sec sec-type="distribution" id="SECID0E2XAI"><title>Distribution.</title><p>Oman (Dhofar governorate); Saudi Arabia (Al-Baha and Asir regions).</p></tp:treatment-sec><tp:treatment-sec sec-type="remarks" id="SECID0EAYAI"><title>Remarks.</title><p>The new species closely resembles <italic><tp:taxon-name><tp:taxon-name-part taxon-name-part-type="genus" reg="Oodera">O.</tp:taxon-name-part> <tp:taxon-name-part taxon-name-part-type="species" reg="formosa">formosa</tp:taxon-name-part></tp:taxon-name></italic> (Giraud), but differs from it in the following combination of characters: wing hyaline (partly infumate in <italic><tp:taxon-name><tp:taxon-name-part taxon-name-part-type="genus" reg="Oodera">O.</tp:taxon-name-part> <tp:taxon-name-part taxon-name-part-type="species" reg="formosa">formosa</tp:taxon-name-part></tp:taxon-name></italic>); corona thick, 3.25−4.00× as long as wide, with structure interrupted (thick to medium, 3.20−6.67, structure continuous in <italic><tp:taxon-name><tp:taxon-name-part taxon-name-part-type="genus" reg="Oodera">O.</tp:taxon-name-part> <tp:taxon-name-part taxon-name-part-type="species" reg="formosa">formosa</tp:taxon-name-part></tp:taxon-name></italic>); metasomal length short to medium, 0.44−0.47× as long as body (short to long, 0.43−0.55 in <italic><tp:taxon-name><tp:taxon-name-part taxon-name-part-type="genus" reg="Oodera">O.</tp:taxon-name-part> <tp:taxon-name-part taxon-name-part-type="species" reg="formosa">formosa</tp:taxon-name-part></tp:taxon-name></italic>); ovipositor length rather long, 0.16−0.19× as long as metasoma (usually short, 0.09−0.17 in <italic><tp:taxon-name><tp:taxon-name-part taxon-name-part-type="genus" reg="Oodera">O.</tp:taxon-name-part> <tp:taxon-name-part taxon-name-part-type="species" reg="formosa">formosa</tp:taxon-name-part></tp:taxon-name></italic>); head and mesosoma with strong blue colour in some parts (never with blue evident in <italic><tp:taxon-name><tp:taxon-name-part taxon-name-part-type="genus" reg="Oodera">O.</tp:taxon-name-part> <tp:taxon-name-part taxon-name-part-type="species" reg="formosa">formosa</tp:taxon-name-part></tp:taxon-name></italic>).</p></tp:treatment-sec><tp:treatment-sec sec-type="etymology" id="SECID0EI1AI"><title>Etymology.</title><p>This species is named in honour of Pierpaolo Rapuzzi, who participated in the breeding of this species from the dead wood of <italic><tp:taxon-name><tp:taxon-name-part taxon-name-part-type="genus" reg="Acacia">Acacia</tp:taxon-name-part></tp:taxon-name></italic> sp.</p></tp:treatment-sec><tp:treatment-sec><!--Section generated to contain objects referenced in tp:taxon-treatment.--><fig id="F2" position="float" orientation="portrait"><object-id xmlns:xlink="http://www.w3.org/1999/xlink" content-type="doi" xlink:type="simple">10.3897/zookeys.874.35935.figure2</object-id><object-id xmlns:xlink="http://www.w3.org/1999/xlink" content-type="arpha" xlink:type="simple">B3A3073EDD215F01B7C650C0B7EAE7D0</object-id><label>Figure 2.</label><caption><p>Dorsal habitus, Holotype <bold>A</bold><italic><tp:taxon-name><tp:taxon-name-part taxon-name-part-type="genus" reg="Oodera">Oodera</tp:taxon-name-part> <tp:taxon-name-part taxon-name-part-type="species" reg="arabica">arabica</tp:taxon-name-part></tp:taxon-name></italic> sp. nov. <bold>B</bold><italic><tp:taxon-name><tp:taxon-name-part taxon-name-part-type="genus" reg="Oodera">Oodera</tp:taxon-name-part> <tp:taxon-name-part taxon-name-part-type="species" reg="omanensis">omanensis</tp:taxon-name-part></tp:taxon-name></italic> sp. nov. <bold>C</bold><italic><tp:taxon-name><tp:taxon-name-part taxon-name-part-type="genus" reg="Oodera">Oodera</tp:taxon-name-part> <tp:taxon-name-part taxon-name-part-type="species" reg="rapuzzii">rapuzzii</tp:taxon-name-part></tp:taxon-name></italic> sp. nov. <bold>D</bold><italic><tp:taxon-name><tp:taxon-name-part taxon-name-part-type="genus" reg="Oodera">Oodera</tp:taxon-name-part> <tp:taxon-name-part taxon-name-part-type="species" reg="similis">similis</tp:taxon-name-part></tp:taxon-name></italic> sp. nov.</p></caption><graphic xmlns:xlink="http://www.w3.org/1999/xlink" xlink:href="zookeys-874-047-g002.jpg" position="float" orientation="portrait" xlink:type="simple" id="oo_330868.jpg"><uri content-type="original_file" xlink:type="simple">https://binary.pensoft.net/fig/330868</uri></graphic></fig><fig id="F3" position="float" orientation="portrait"><object-id xmlns:xlink="http://www.w3.org/1999/xlink" content-type="doi" xlink:type="simple">10.3897/zookeys.874.35935.figure3</object-id><object-id xmlns:xlink="http://www.w3.org/1999/xlink" content-type="arpha" xlink:type="simple">16E96464E36551CC86947BBD0191556A</object-id><label>Figure 3.</label><caption><p>Lateral habitus, Holotype <bold>A</bold><italic><tp:taxon-name><tp:taxon-name-part taxon-name-part-type="genus" reg="Oodera">Oodera</tp:taxon-name-part> <tp:taxon-name-part taxon-name-part-type="species" reg="arabica">arabica</tp:taxon-name-part></tp:taxon-name></italic> sp. nov. <bold>B</bold><italic><tp:taxon-name><tp:taxon-name-part taxon-name-part-type="genus" reg="Oodera">Oodera</tp:taxon-name-part> <tp:taxon-name-part taxon-name-part-type="species" reg="omanensis">omanensis</tp:taxon-name-part></tp:taxon-name></italic> sp. nov. <bold>C</bold><italic><tp:taxon-name><tp:taxon-name-part taxon-name-part-type="genus" reg="Oodera">Oodera</tp:taxon-name-part> <tp:taxon-name-part taxon-name-part-type="species" reg="rapuzzii">rapuzzii</tp:taxon-name-part></tp:taxon-name></italic> sp. nov. <bold>D</bold><italic><tp:taxon-name><tp:taxon-name-part taxon-name-part-type="genus" reg="Oodera">Oodera</tp:taxon-name-part> <tp:taxon-name-part taxon-name-part-type="species" reg="similis">similis</tp:taxon-name-part></tp:taxon-name></italic> sp. nov.</p></caption><graphic xmlns:xlink="http://www.w3.org/1999/xlink" xlink:href="zookeys-874-047-g003.jpg" position="float" orientation="portrait" xlink:type="simple" id="oo_330869.jpg"><uri content-type="original_file" xlink:type="simple">https://binary.pensoft.net/fig/330869</uri></graphic></fig><fig id="F4" position="float" orientation="portrait"><object-id xmlns:xlink="http://www.w3.org/1999/xlink" content-type="doi" xlink:type="simple">10.3897/zookeys.874.35935.figure4</object-id><object-id xmlns:xlink="http://www.w3.org/1999/xlink" content-type="arpha" xlink:type="simple">A46636178CDB5E308362490A5440160C</object-id><label>Figure 4.</label><caption><p>Ventral habitus, Holotype <bold>A</bold><italic><tp:taxon-name><tp:taxon-name-part taxon-name-part-type="genus" reg="Oodera">Oodera</tp:taxon-name-part> <tp:taxon-name-part taxon-name-part-type="species" reg="arabica">arabica</tp:taxon-name-part></tp:taxon-name></italic> sp. nov. <bold>B</bold><italic><tp:taxon-name><tp:taxon-name-part taxon-name-part-type="genus" reg="Oodera">Oodera</tp:taxon-name-part> <tp:taxon-name-part taxon-name-part-type="species" reg="omanensis">omanensis</tp:taxon-name-part></tp:taxon-name></italic> sp. nov. <bold>C</bold><italic><tp:taxon-name><tp:taxon-name-part taxon-name-part-type="genus" reg="Oodera">Oodera</tp:taxon-name-part> <tp:taxon-name-part taxon-name-part-type="species" reg="rapuzzii">rapuzzii</tp:taxon-name-part></tp:taxon-name></italic> sp. nov. <bold>D</bold><italic><tp:taxon-name><tp:taxon-name-part taxon-name-part-type="genus" reg="Oodera">Oodera</tp:taxon-name-part> <tp:taxon-name-part taxon-name-part-type="species" reg="similis">similis</tp:taxon-name-part></tp:taxon-name></italic> sp. nov.</p></caption><graphic xmlns:xlink="http://www.w3.org/1999/xlink" xlink:href="zookeys-874-047-g004.jpg" position="float" orientation="portrait" xlink:type="simple" id="oo_330870.jpg"><uri content-type="original_file" xlink:type="simple">https://binary.pensoft.net/fig/330870</uri></graphic></fig><fig id="F5" position="float" orientation="portrait"><object-id xmlns:xlink="http://www.w3.org/1999/xlink" content-type="doi" xlink:type="simple">10.3897/zookeys.874.35935.figure5</object-id><object-id xmlns:xlink="http://www.w3.org/1999/xlink" content-type="arpha" xlink:type="simple">69C6B9F040FB5CAB9E7D97EFEC969F8B</object-id><label>Figure 5.</label><caption><p>Frontal and lateral view of head, Holotype <bold>A,E</bold><italic><tp:taxon-name><tp:taxon-name-part taxon-name-part-type="genus" reg="Oodera">Oodera</tp:taxon-name-part> <tp:taxon-name-part taxon-name-part-type="species" reg="arabica">arabica</tp:taxon-name-part></tp:taxon-name></italic> sp. nov. <bold>B,F</bold><italic><tp:taxon-name><tp:taxon-name-part taxon-name-part-type="genus" reg="Oodera">Oodera</tp:taxon-name-part> <tp:taxon-name-part taxon-name-part-type="species" reg="omanensis">omanensis</tp:taxon-name-part></tp:taxon-name></italic> sp. nov. <bold>C,G</bold><italic><tp:taxon-name><tp:taxon-name-part taxon-name-part-type="genus" reg="Oodera">Oodera</tp:taxon-name-part> <tp:taxon-name-part taxon-name-part-type="species" reg="rapuzzii">rapuzzii</tp:taxon-name-part></tp:taxon-name></italic> sp. nov. <bold>D,H</bold><italic><tp:taxon-name><tp:taxon-name-part taxon-name-part-type="genus" reg="Oodera">Oodera</tp:taxon-name-part> <tp:taxon-name-part taxon-name-part-type="species" reg="similis">similis</tp:taxon-name-part></tp:taxon-name></italic> sp. nov.</p></caption><graphic xmlns:xlink="http://www.w3.org/1999/xlink" xlink:href="zookeys-874-047-g005.jpg" position="float" orientation="portrait" xlink:type="simple" id="oo_330871.jpg"><uri content-type="original_file" xlink:type="simple">https://binary.pensoft.net/fig/330871</uri></graphic></fig><table-wrap id="T1" position="float" orientation="portrait"><label>Table 1.</label><caption><p>Diagnosis of <italic><tp:taxon-name><tp:taxon-name-part taxon-name-part-type="genus" reg="Oodera">Oodera</tp:taxon-name-part></tp:taxon-name></italic> species in the Arabian Peninsula.</p></caption><table id="TID0EPKAG" rules="all"><tbody><tr><th rowspan="1" colspan="1">Character</th><th rowspan="1" colspan="1"><italic><tp:taxon-name><tp:taxon-name-part taxon-name-part-type="genus" reg="Oodera">O.</tp:taxon-name-part> <tp:taxon-name-part taxon-name-part-type="species" reg="arabica">arabica</tp:taxon-name-part></tp:taxon-name></italic> sp. nov. (<italic>N</italic> = 2)</th><th rowspan="1" colspan="1"><italic><tp:taxon-name><tp:taxon-name-part taxon-name-part-type="genus" reg="Oodera">O.</tp:taxon-name-part> <tp:taxon-name-part taxon-name-part-type="species" reg="omanensis">omanensis</tp:taxon-name-part></tp:taxon-name></italic> sp. nov. (<italic>N</italic> = 4)</th><th rowspan="1" colspan="1"><italic><tp:taxon-name><tp:taxon-name-part taxon-name-part-type="genus" reg="Oodera">O.</tp:taxon-name-part> <tp:taxon-name-part taxon-name-part-type="species" reg="rapuzzii">rapuzzii</tp:taxon-name-part></tp:taxon-name></italic> sp. nov. (<italic>N</italic> = 16)</th><th rowspan="1" colspan="1"><italic><tp:taxon-name><tp:taxon-name-part taxon-name-part-type="genus" reg="Oodera">O.</tp:taxon-name-part> <tp:taxon-name-part taxon-name-part-type="species" reg="similis">similis</tp:taxon-name-part></tp:taxon-name></italic> sp. nov. (<italic>N</italic> = 3)</th></tr><tr><td rowspan="1" colspan="1">Bdy.l (in mm)</td><td rowspan="1" colspan="1">Medium-sized (7.0−7.2)</td><td rowspan="1" colspan="1">Small-sized (5.5−6.3)</td><td rowspan="1" colspan="1">Small-sized (4.5−5.6)</td><td rowspan="1" colspan="1">Small-sized (6.3−6.5)</td></tr><tr><td rowspan="1" colspan="1">Body shape (<abbrev xmlns:xlink="http://www.w3.org/1999/xlink" xlink:title="mesonotum length" id="ABBRID0EI6AE" xlink:type="simple">msn.l</abbrev>/<abbrev xmlns:xlink="http://www.w3.org/1999/xlink" xlink:title="mesoscutum maximum width" id="ABBRID0EM6AE" xlink:type="simple">msc.w</abbrev>)</td><td rowspan="1" colspan="1">Robust (1.25−1.29) (Fig. <xref ref-type="fig" rid="F8">8A</xref>)</td><td rowspan="1" colspan="1">Robust (1.3−1.34) (Fig. <xref ref-type="fig" rid="F8">8B</xref>)</td><td rowspan="1" colspan="1">Robust to slender (1.33−1.45) (Fig. <xref ref-type="fig" rid="F8">8C</xref>)</td><td rowspan="1" colspan="1">Robust (1.28−1.30) (Fig. <xref ref-type="fig" rid="F8">8D</xref>)</td></tr><tr><td rowspan="1" colspan="1">Head shape in lateral view (<abbrev xmlns:xlink="http://www.w3.org/1999/xlink" xlink:title="head height (frontal view)" id="ABBRID0EWAAG" xlink:type="simple">hea.h</abbrev>/<abbrev xmlns:xlink="http://www.w3.org/1999/xlink" xlink:title="maximum length of head (lateral view)" id="ABBRID0E1AAG" xlink:type="simple">hea.l</abbrev>)</td><td rowspan="1" colspan="1">Rounded (1.34−1.38)</td><td rowspan="1" colspan="1">Rounded (1.40−1.44)</td><td rowspan="1" colspan="1">Rounded (1.35−1.36)</td><td rowspan="1" colspan="1">Rounded (1.37−1.38)</td></tr><tr><td rowspan="1" colspan="1">Eye size (<abbrev xmlns:xlink="http://www.w3.org/1999/xlink" xlink:title="height of eye (lateral view)" id="ABBRID0EPBAG" xlink:type="simple">eye.h</abbrev>/<abbrev xmlns:xlink="http://www.w3.org/1999/xlink" xlink:title="head height (frontal view)" id="ABBRID0ETBAG" xlink:type="simple">hea.h</abbrev>)</td><td rowspan="1" colspan="1">Large (0.72−0.74)</td><td rowspan="1" colspan="1">Large (0.70−0.75)</td><td rowspan="1" colspan="1">Large (0.70−0.72)</td><td rowspan="1" colspan="1">Large (about 0.75)</td></tr><tr><td rowspan="1" colspan="1">Corona shape<break/> (<abbrev xmlns:xlink="http://www.w3.org/1999/xlink" xlink:title="corona length" id="ABBRID0EKCAG" xlink:type="simple">cor.l</abbrev>/<abbrev xmlns:xlink="http://www.w3.org/1999/xlink" xlink:title="corona width" id="ABBRID0EOCAG" xlink:type="simple">cor.w</abbrev>), its structure</td><td rowspan="1" colspan="1">Thick (3.08−3.60), with interrupted structure (Fig. <xref ref-type="fig" rid="F6">6A</xref>)</td><td rowspan="1" colspan="1">Thick (3.33−3.50), with interrupted structure (Fig. <xref ref-type="fig" rid="F6">6B</xref>)</td><td rowspan="1" colspan="1">Thick (3.25−4.0), with interrupted structure (Fig. <xref ref-type="fig" rid="F6">6C</xref>)</td><td rowspan="1" colspan="1">Thick (3.11−3.40), with interrupted structure (Fig. <xref ref-type="fig" rid="F6">6D</xref>)</td></tr><tr><td rowspan="1" colspan="1">Length and shape of apical segment of maxillary palp</td><td rowspan="1" colspan="1">Relatively long, distinctly angulate baso-ventrally, lined ventrally with dense short whitish spines together with scattered long setae (Fig. <xref ref-type="fig" rid="F7">7A</xref>)</td><td rowspan="1" colspan="1">Relatively short, evenly rounded (not angulate) baso-ventrally, without such short spines along its ventral margin (Fig. <xref ref-type="fig" rid="F7">7B</xref>)</td><td rowspan="1" colspan="1">Relatively short, evenly rounded (not angulate) baso-ventrally, without such short spines along its ventral margin (Fig. <xref ref-type="fig" rid="F7">7C</xref>)</td><td rowspan="1" colspan="1">Relatively short, evenly rounded (not angulate) baso-ventrally, without such short spines along its ventral margin (Fig. <xref ref-type="fig" rid="F7">7D</xref>)</td></tr><tr><td rowspan="1" colspan="1">Pronotum length (according to its width), its anterior margin</td><td rowspan="1" colspan="1">Wider than long (1.20−1.25×), with anterior margin truncate (Fig. <xref ref-type="fig" rid="F9">9A</xref>)</td><td rowspan="1" colspan="1">As long as wide, with anterior margin truncate (Fig. <xref ref-type="fig" rid="F9">9B</xref>)</td><td rowspan="1" colspan="1">As long as wide, anterior margin rounded (Fig. <xref ref-type="fig" rid="F9">9C</xref>)</td><td rowspan="1" colspan="1">As long as wide, anterior margin truncate (Fig. <xref ref-type="fig" rid="F9">9D</xref>)</td></tr><tr><td rowspan="1" colspan="1">Pronotum broadest part</td><td rowspan="1" colspan="1">At midlength (Fig. <xref ref-type="fig" rid="F9">9A</xref>)</td><td rowspan="1" colspan="1">Behind midlength (Fig. <xref ref-type="fig" rid="F9">9B</xref>)</td><td rowspan="1" colspan="1">Slightly behind midlength (Fig. <xref ref-type="fig" rid="F9">9C</xref>)</td><td rowspan="1" colspan="1">Slightly before midlength (Fig. <xref ref-type="fig" rid="F9">9D</xref>)</td></tr><tr><td rowspan="1" colspan="1">Mesoscutellum shape (<abbrev xmlns:xlink="http://www.w3.org/1999/xlink" xlink:title="mesoscutellum length" id="ABBRID0EDHAG" xlink:type="simple">sct.l</abbrev>/<abbrev xmlns:xlink="http://www.w3.org/1999/xlink" xlink:title="mesoscutellum width" id="ABBRID0EHHAG" xlink:type="simple">sct.w</abbrev>), its anterior margin</td><td rowspan="1" colspan="1">Normal (0.60−0.62), anterior margin hardly convex (Fig. <xref ref-type="fig" rid="F9">9E</xref>)</td><td rowspan="1" colspan="1">Normal (0.62−0.64), anterior margin hardly convex (Fig. <xref ref-type="fig" rid="F9">9F</xref>)</td><td rowspan="1" colspan="1">Normal to slender (0.65− 0.75), anterior margin hardly convex (Fig. <xref ref-type="fig" rid="F9">9G</xref>)</td><td rowspan="1" colspan="1">Normal (0.60−0.72), anterior margin hardly convex (Fig. <xref ref-type="fig" rid="F9">9H</xref>)</td></tr><tr><td rowspan="1" colspan="1">Mesoscutellum sculpture</td><td rowspan="1" colspan="1">Entirely lineate (median lines straight) (Fig. <xref ref-type="fig" rid="F9">9E</xref>)</td><td rowspan="1" colspan="1">Almost completely lineate, finely areolate slightly before frenal line (median lines converging) (Fig. <xref ref-type="fig" rid="F9">9F</xref>)</td><td rowspan="1" colspan="1">Lineate on anterior two-thirds and finely areolate on posterior third (median lines converging) (Fig. <xref ref-type="fig" rid="F9">9G</xref>)</td><td rowspan="1" colspan="1">Almost completely lineate, finely areolate slightly before frenal line (median lines converging) (Fig. <xref ref-type="fig" rid="F9">9H</xref>)</td></tr><tr><td rowspan="1" colspan="1">Propodeum size<break/><abbrev xmlns:xlink="http://www.w3.org/1999/xlink" xlink:title="propodeal length" id="ABBRID0EWJAG" xlink:type="simple">ppd.l</abbrev>/<abbrev xmlns:xlink="http://www.w3.org/1999/xlink" xlink:title="mesoscutum length" id="ABBRID0E1JAG" xlink:type="simple">msc.l</abbrev></td><td rowspan="1" colspan="1">Medium (about 0.15) (Fig. <xref ref-type="fig" rid="F8">8A</xref>)</td><td rowspan="1" colspan="1">Medium (0.13−0.15) (Fig. <xref ref-type="fig" rid="F8">8B</xref>)</td><td rowspan="1" colspan="1">Medium (0.13−0.14) (Fig. <xref ref-type="fig" rid="F8">8C</xref>)</td><td rowspan="1" colspan="1">Large (0.17−0.21) (Fig. <xref ref-type="fig" rid="F8">8D</xref>)</td></tr><tr><td rowspan="1" colspan="1">Profemur shape<break/> (<abbrev xmlns:xlink="http://www.w3.org/1999/xlink" xlink:title="profemur length" id="ABBRID0EELAG" xlink:type="simple">fm1.l</abbrev>/<abbrev xmlns:xlink="http://www.w3.org/1999/xlink" xlink:title="profemur width" id="ABBRID0EILAG" xlink:type="simple">fm1.w</abbrev>)</td><td rowspan="1" colspan="1">Robust to medium (1.90−2.08)</td><td rowspan="1" colspan="1">Robust to medium (1.92−2.00)</td><td rowspan="1" colspan="1">Robust (1.95−2.00)</td><td rowspan="1" colspan="1">Robust (1.95−2.00)</td></tr><tr><td rowspan="1" colspan="1">Forewing</td><td rowspan="1" colspan="1">Hyaline (Fig. <xref ref-type="fig" rid="F10">10A</xref>)</td><td rowspan="1" colspan="1">Partly slightly infumate (Fig. <xref ref-type="fig" rid="F10">10B</xref>)</td><td rowspan="1" colspan="1">Hyaline (Fig. <xref ref-type="fig" rid="F10">10C</xref>)</td><td rowspan="1" colspan="1">Hyaline (Fig. <xref ref-type="fig" rid="F10">10D</xref>)</td></tr><tr><td rowspan="1" colspan="1">Marginal vein length<break/><abbrev xmlns:xlink="http://www.w3.org/1999/xlink" xlink:title="marginal vein length" id="ABBRID0EDNAG" xlink:type="simple">mav.l</abbrev>/<abbrev xmlns:xlink="http://www.w3.org/1999/xlink" xlink:title="postmarginal vein length" id="ABBRID0EHNAG" xlink:type="simple">pmv.l</abbrev></td><td rowspan="1" colspan="1">Short to medium (0.87−0.92) (Fig. <xref ref-type="fig" rid="F10">10A</xref>)</td><td rowspan="1" colspan="1">Medium (0.92−1.00) (Fig. <xref ref-type="fig" rid="F10">10B</xref>)</td><td rowspan="1" colspan="1">Medium (0.95−1.00) (Fig. <xref ref-type="fig" rid="F10">10C</xref>)</td><td rowspan="1" colspan="1">Medium (0.95−1.00) (Fig. <xref ref-type="fig" rid="F10">10D</xref>)</td></tr><tr><td rowspan="1" colspan="1">Metasoma length<break/><abbrev xmlns:xlink="http://www.w3.org/1999/xlink" xlink:title="metasomal length" id="ABBRID0EROAG" xlink:type="simple">mts.l</abbrev>/ <abbrev xmlns:xlink="http://www.w3.org/1999/xlink" xlink:title="body length" id="ABBRID0EVOAG" xlink:type="simple">bdy.l</abbrev></td><td rowspan="1" colspan="1">Short (0.42−0.43) (Fig. <xref ref-type="fig" rid="F2">2A</xref>)</td><td rowspan="1" colspan="1">Short (about 0.43) (Fig. <xref ref-type="fig" rid="F2">2B</xref>)</td><td rowspan="1" colspan="1">Short to medium (0.44−0.47) (Fig. <xref ref-type="fig" rid="F2">2C</xref>)</td><td rowspan="1" colspan="1">Short (0.42−0.45) (Fig. <xref ref-type="fig" rid="F3">3D</xref>)</td></tr><tr><td rowspan="1" colspan="1">Ovipositor length<break/><abbrev xmlns:xlink="http://www.w3.org/1999/xlink" xlink:title="ovipositor length" id="ABBRID0E6PAG" xlink:type="simple">ovp.l</abbrev>/ <abbrev xmlns:xlink="http://www.w3.org/1999/xlink" xlink:title="metasomal length" id="ABBRID0EDQAG" xlink:type="simple">mts.l</abbrev></td><td rowspan="1" colspan="1">Short (1.00−0.13) (Fig. <xref ref-type="fig" rid="F2">2A</xref>).</td><td rowspan="1" colspan="1">Rather long (0.16−0.17) (Fig. <xref ref-type="fig" rid="F2">2B</xref>)</td><td rowspan="1" colspan="1">Rather long (0.16−0.19) (Fig. <xref ref-type="fig" rid="F2">2C</xref>)</td><td rowspan="1" colspan="1">Short (0.13−0.14) (Fig. <xref ref-type="fig" rid="F3">3D</xref>)</td></tr><tr><td rowspan="1" colspan="1">Volsella teeth (male genitalia)</td><td rowspan="1" colspan="1">unknown</td><td rowspan="1" colspan="1">Four (Fig. <xref ref-type="fig" rid="F11">11D</xref>)</td><td rowspan="1" colspan="1">Four (Fig. <xref ref-type="fig" rid="F11">11E</xref>)</td><td rowspan="1" colspan="1">Five (Fig. <xref ref-type="fig" rid="F11">11F</xref>)</td></tr></tbody></table></table-wrap><fig id="F8" position="float" orientation="portrait"><object-id xmlns:xlink="http://www.w3.org/1999/xlink" content-type="doi" xlink:type="simple">10.3897/zookeys.874.35935.figure8</object-id><object-id xmlns:xlink="http://www.w3.org/1999/xlink" content-type="arpha" xlink:type="simple">E0CBF24E2E135CB4A29F4C9B530E89E1</object-id><label>Figure 8.</label><caption><p>Dorsal aspect of mesosoma, Holotype <bold>A</bold><italic><tp:taxon-name><tp:taxon-name-part taxon-name-part-type="genus" reg="Oodera">Oodera</tp:taxon-name-part> <tp:taxon-name-part taxon-name-part-type="species" reg="arabica">arabica</tp:taxon-name-part></tp:taxon-name></italic> sp. nov. <bold>B</bold><italic><tp:taxon-name><tp:taxon-name-part taxon-name-part-type="genus" reg="Oodera">Oodera</tp:taxon-name-part> <tp:taxon-name-part taxon-name-part-type="species" reg="omanensis">omanensis</tp:taxon-name-part></tp:taxon-name></italic> sp. nov. <bold>C</bold><italic><tp:taxon-name><tp:taxon-name-part taxon-name-part-type="genus" reg="Oodera">Oodera</tp:taxon-name-part> <tp:taxon-name-part taxon-name-part-type="species" reg="rapuzzii">rapuzzii</tp:taxon-name-part></tp:taxon-name></italic> sp. nov. <bold>D</bold><italic><tp:taxon-name><tp:taxon-name-part taxon-name-part-type="genus" reg="Oodera">Oodera</tp:taxon-name-part> <tp:taxon-name-part taxon-name-part-type="species" reg="similis">similis</tp:taxon-name-part></tp:taxon-name></italic> sp. nov.</p></caption><graphic xmlns:xlink="http://www.w3.org/1999/xlink" xlink:href="zookeys-874-047-g008.jpg" position="float" orientation="portrait" xlink:type="simple" id="oo_330874.jpg"><uri content-type="original_file" xlink:type="simple">https://binary.pensoft.net/fig/330874</uri></graphic></fig><fig id="F6" position="float" orientation="portrait"><object-id xmlns:xlink="http://www.w3.org/1999/xlink" content-type="doi" xlink:type="simple">10.3897/zookeys.874.35935.figure6</object-id><object-id xmlns:xlink="http://www.w3.org/1999/xlink" content-type="arpha" xlink:type="simple">7E1DBA3CC4D156ED983363333BEBCC3F</object-id><label>Figure 6.</label><caption><p>Dorsal view of head, Holotype <bold>A</bold><italic><tp:taxon-name><tp:taxon-name-part taxon-name-part-type="genus" reg="Oodera">Oodera</tp:taxon-name-part> <tp:taxon-name-part taxon-name-part-type="species" reg="arabica">arabica</tp:taxon-name-part></tp:taxon-name></italic> sp. nov. <bold>B</bold><italic><tp:taxon-name><tp:taxon-name-part taxon-name-part-type="genus" reg="Oodera">Oodera</tp:taxon-name-part> <tp:taxon-name-part taxon-name-part-type="species" reg="omanensis">omanensis</tp:taxon-name-part></tp:taxon-name></italic> sp. nov. <bold>C</bold><italic><tp:taxon-name><tp:taxon-name-part taxon-name-part-type="genus" reg="Oodera">Oodera</tp:taxon-name-part> <tp:taxon-name-part taxon-name-part-type="species" reg="rapuzzii">rapuzzii</tp:taxon-name-part></tp:taxon-name></italic> sp. nov. <bold>D</bold><italic><tp:taxon-name><tp:taxon-name-part taxon-name-part-type="genus" reg="Oodera">Oodera</tp:taxon-name-part> <tp:taxon-name-part taxon-name-part-type="species" reg="similis">similis</tp:taxon-name-part></tp:taxon-name></italic> sp. nov. (coronal structure indicated).</p></caption><graphic xmlns:xlink="http://www.w3.org/1999/xlink" xlink:href="zookeys-874-047-g006.jpg" position="float" orientation="portrait" xlink:type="simple" id="oo_330872.jpg"><uri content-type="original_file" xlink:type="simple">https://binary.pensoft.net/fig/330872</uri></graphic></fig><fig id="F7" position="float" orientation="portrait"><object-id xmlns:xlink="http://www.w3.org/1999/xlink" content-type="doi" xlink:type="simple">10.3897/zookeys.874.35935.figure7</object-id><object-id xmlns:xlink="http://www.w3.org/1999/xlink" content-type="arpha" xlink:type="simple">AF3560632608534396DEB9D0BBB9B2B1</object-id><label>Figure 7.</label><caption><p>Maxillary palp, Holotype <bold>A</bold><italic><tp:taxon-name><tp:taxon-name-part taxon-name-part-type="genus" reg="Oodera">Oodera</tp:taxon-name-part> <tp:taxon-name-part taxon-name-part-type="species" reg="arabica">arabica</tp:taxon-name-part></tp:taxon-name></italic> sp. nov. <bold>B</bold><italic><tp:taxon-name><tp:taxon-name-part taxon-name-part-type="genus" reg="Oodera">Oodera</tp:taxon-name-part> <tp:taxon-name-part taxon-name-part-type="species" reg="omanensis">omanensis</tp:taxon-name-part></tp:taxon-name></italic> sp. nov. <bold>C</bold><italic><tp:taxon-name><tp:taxon-name-part taxon-name-part-type="genus" reg="Oodera">Oodera</tp:taxon-name-part> <tp:taxon-name-part taxon-name-part-type="species" reg="rapuzzii">rapuzzii</tp:taxon-name-part></tp:taxon-name></italic> sp. nov. <bold>D</bold><italic><tp:taxon-name><tp:taxon-name-part taxon-name-part-type="genus" reg="Oodera">Oodera</tp:taxon-name-part> <tp:taxon-name-part taxon-name-part-type="species" reg="similis">similis</tp:taxon-name-part></tp:taxon-name></italic> sp. nov. (apical segment of maxillary palp indicated).</p></caption><graphic xmlns:xlink="http://www.w3.org/1999/xlink" xlink:href="zookeys-874-047-g007.jpg" position="float" orientation="portrait" xlink:type="simple" id="oo_330873.jpg"><uri content-type="original_file" xlink:type="simple">https://binary.pensoft.net/fig/330873</uri></graphic></fig><fig id="F9" position="float" orientation="portrait"><object-id xmlns:xlink="http://www.w3.org/1999/xlink" content-type="doi" xlink:type="simple">10.3897/zookeys.874.35935.figure9</object-id><object-id xmlns:xlink="http://www.w3.org/1999/xlink" content-type="arpha" xlink:type="simple">F725C404968156FDBB201FA4390E1210</object-id><label>Figure 9.</label><caption><p><bold>A−D</bold> Dorsal aspect of pronotum, Holotype <bold>A</bold><italic><tp:taxon-name><tp:taxon-name-part taxon-name-part-type="genus" reg="Oodera">Oodera</tp:taxon-name-part> <tp:taxon-name-part taxon-name-part-type="species" reg="arabica">arabica</tp:taxon-name-part></tp:taxon-name></italic> sp. nov. <bold>B</bold><italic><tp:taxon-name><tp:taxon-name-part taxon-name-part-type="genus" reg="Oodera">Oodera</tp:taxon-name-part> <tp:taxon-name-part taxon-name-part-type="species" reg="omanensis">omanensis</tp:taxon-name-part></tp:taxon-name></italic> sp. nov. <bold>C</bold><italic><tp:taxon-name><tp:taxon-name-part taxon-name-part-type="genus" reg="Oodera">Oodera</tp:taxon-name-part> <tp:taxon-name-part taxon-name-part-type="species" reg="rapuzzii">rapuzzii</tp:taxon-name-part></tp:taxon-name></italic> sp. nov. <bold>D</bold><italic><tp:taxon-name><tp:taxon-name-part taxon-name-part-type="genus" reg="Oodera">Oodera</tp:taxon-name-part> <tp:taxon-name-part taxon-name-part-type="species" reg="similis">similis</tp:taxon-name-part></tp:taxon-name></italic> sp. nov. <bold>E−H</bold> Mesoscutellum, metanotum and propodeum <bold>E</bold><italic><tp:taxon-name><tp:taxon-name-part taxon-name-part-type="genus" reg="Oodera">Oodera</tp:taxon-name-part> <tp:taxon-name-part taxon-name-part-type="species" reg="arabica">arabica</tp:taxon-name-part></tp:taxon-name></italic> sp. nov. <bold>F</bold><italic><tp:taxon-name><tp:taxon-name-part taxon-name-part-type="genus" reg="Oodera">Oodera</tp:taxon-name-part> <tp:taxon-name-part taxon-name-part-type="species" reg="omanensis">omanensis</tp:taxon-name-part></tp:taxon-name></italic> sp. nov. <bold>G</bold><italic><tp:taxon-name><tp:taxon-name-part taxon-name-part-type="genus" reg="Oodera">Oodera</tp:taxon-name-part> <tp:taxon-name-part taxon-name-part-type="species" reg="rapuzzii">rapuzzii</tp:taxon-name-part></tp:taxon-name></italic> sp. nov. <bold>H</bold><italic><tp:taxon-name><tp:taxon-name-part taxon-name-part-type="genus" reg="Oodera">Oodera</tp:taxon-name-part> <tp:taxon-name-part taxon-name-part-type="species" reg="similis">similis</tp:taxon-name-part></tp:taxon-name></italic> sp. nov. (anterior margin of pronotum indicated in <bold>A−D</bold>, propodeal lateral ridge indicated in <bold>G, H</bold>).</p></caption><graphic xmlns:xlink="http://www.w3.org/1999/xlink" xlink:href="zookeys-874-047-g009.jpg" position="float" orientation="portrait" xlink:type="simple" id="oo_330875.jpg"><uri content-type="original_file" xlink:type="simple">https://binary.pensoft.net/fig/330875</uri></graphic></fig><fig id="F10" position="float" orientation="portrait"><object-id xmlns:xlink="http://www.w3.org/1999/xlink" content-type="doi" xlink:type="simple">10.3897/zookeys.874.35935.figure10</object-id><object-id xmlns:xlink="http://www.w3.org/1999/xlink" content-type="arpha" xlink:type="simple">BD756ACE701D593882DD038E6F3D2063</object-id><label>Figure 10.</label><caption><p>Forewing, Holotype <bold>A</bold><italic><tp:taxon-name><tp:taxon-name-part taxon-name-part-type="genus" reg="Oodera">Oodera</tp:taxon-name-part> <tp:taxon-name-part taxon-name-part-type="species" reg="arabica">arabica</tp:taxon-name-part></tp:taxon-name></italic> sp. nov. <bold>B</bold><italic><tp:taxon-name><tp:taxon-name-part taxon-name-part-type="genus" reg="Oodera">Oodera</tp:taxon-name-part> <tp:taxon-name-part taxon-name-part-type="species" reg="omanensis">omanensis</tp:taxon-name-part></tp:taxon-name></italic> sp. nov. <bold>C</bold><italic><tp:taxon-name><tp:taxon-name-part taxon-name-part-type="genus" reg="Oodera">Oodera</tp:taxon-name-part> <tp:taxon-name-part taxon-name-part-type="species" reg="rapuzzii">rapuzzii</tp:taxon-name-part></tp:taxon-name></italic> sp. nov. <bold>D</bold><italic><tp:taxon-name><tp:taxon-name-part taxon-name-part-type="genus" reg="Oodera">Oodera</tp:taxon-name-part> <tp:taxon-name-part taxon-name-part-type="species" reg="similis">similis</tp:taxon-name-part></tp:taxon-name></italic> sp. nov.</p></caption><graphic xmlns:xlink="http://www.w3.org/1999/xlink" xlink:href="zookeys-874-047-g010.jpg" position="float" orientation="portrait" xlink:type="simple" id="oo_330876.jpg"><uri content-type="original_file" xlink:type="simple">https://binary.pensoft.net/fig/330876</uri></graphic></fig><fig id="F11" position="float" orientation="portrait"><object-id xmlns:xlink="http://www.w3.org/1999/xlink" content-type="doi" xlink:type="simple">10.3897/zookeys.874.35935.figure11</object-id><object-id xmlns:xlink="http://www.w3.org/1999/xlink" content-type="arpha" xlink:type="simple">38AEB68E76FC53419C0CD70F4B51B58A</object-id><label>Figure 11.</label><caption><p>Dorsal aspect and tip of male genitalia, Paratype <bold>A, D</bold><italic><tp:taxon-name><tp:taxon-name-part taxon-name-part-type="genus" reg="Oodera">Oodera</tp:taxon-name-part> <tp:taxon-name-part taxon-name-part-type="species" reg="omanensis">omanensis</tp:taxon-name-part></tp:taxon-name></italic> sp. nov. <bold>B, E</bold><italic><tp:taxon-name><tp:taxon-name-part taxon-name-part-type="genus" reg="Oodera">Oodera</tp:taxon-name-part> <tp:taxon-name-part taxon-name-part-type="species" reg="rapuzzii">rapuzzii</tp:taxon-name-part></tp:taxon-name></italic> sp. nov. <bold>C, F</bold><italic><tp:taxon-name><tp:taxon-name-part taxon-name-part-type="genus" reg="Oodera">Oodera</tp:taxon-name-part> <tp:taxon-name-part taxon-name-part-type="species" reg="similis">similis</tp:taxon-name-part></tp:taxon-name></italic> sp. nov. (numbers 1−5 indicate number of teeth on volsellae).</p></caption><graphic xmlns:xlink="http://www.w3.org/1999/xlink" xlink:href="zookeys-874-047-g011.jpg" position="float" orientation="portrait" xlink:type="simple" id="oo_330877.jpg"><uri content-type="original_file" xlink:type="simple">https://binary.pensoft.net/fig/330877</uri></graphic></fig></tp:treatment-sec></tp:taxon-treatment>
